# Supplementary material for: Teacher experiences and understanding of citizen science in Australian classrooms
Source: PLoS One. 2024 Nov 11;19(11):e0312680. doi: 10.1371/journal.pone.0312680 (PMC11554122; doi:10.1371/journal.pone.0312680)
Supplement: S2 File — (XLSX) [file pone.0312680.s002.xlsx]

## Sheet: Sheet1
	Q2	Q3	Q5	Q6	Q9	Q10		Q11	Q13	Q14	Q15	Q16	Q17	Q18	Q19	Q21	Q22	Q23	Q24	Q24_18_TEXT	Q25	Q26	Q28	Q29	Q30	Q31	Q32	Q32_18_TEXT	Q33	Q33_8_TEXT	Q34	Q34_6_TEXT	Q35	Q36	Q37	Q38	Q39	Q40	Q40_6_TEXT	Q41	Q42	Q43	Q44	Q45	Q46	Q48	Q49
	I have read the Participant Information Statement and give my consent to participate in this survey.	Are you a school teacher in Australia?	What gender do you identify as? - Selected Choice	What is your age?	How many years have you been a teacher?	If applicable, please select which subjects you teach. You can select more than one.		To what extent have you studied science at university?	What is the postcode of your school?	How would you categorise the school that you work at?	How would you categorise the school that you work at?	How would you categorise the school that you work at?	Have you heard of the term 'citizen science'?	How would you rate your knowledge of what citizen science is?	Select the definition which you think best describes citizen science.	Based on the above definition, have you used citizen science in your personal life?	Please advise your reason for not personally using citizen science?	Would you like to use citizen science in your personal life?	Which citizen science projects have you used personally? You can select more than one. - Selected Choice	Which citizen science projects have you used personally? You can select more than one. - Other - Text	How often have you used citizen science in your personal life?	Rate your overall personal experience of citizen science.	Based on the definition above, have you used citizen science in your lessons?	Would you like to use citizen science in your lessons?	Rate your overall experience using citizen science in lessons?	Which stages have you used citizen science with? You can select more than one.	Which citizen science projects have you included in your lessons? You can select more than one. - Selected Choice	Which citizen science projects have you included in your lessons? You can select more than one. - Other - Text	How did you learn about citizen science? - Selected Choice	How did you learn about citizen science? - Other - Text	How often have you used citizen science in your lessons? - Selected Choice	How often have you used citizen science in your lessons? - Other - Text	Have you used any resources or received support from research teams to assist with citizen science in your lessons?	Please explain your answer above.	Did teaching remotely due to COVID-19 or otherwise, prompt inclusion of citizen science in your lessons?	How long have you been using citizen science in your classroom?	Will you continue using citizen science in your lessons?	Please explain your answer above. - Selected Choice	Please explain your answer above. - Other - Text	What is your main reason for not including citizen science in your lessons?	What would encourage and support your future participation in citizen science?	Would you be more likely to use citizen science programs if they had strong links to the curriculum?	Would you be more likely to use citizen science programs that include interactions with a research team?	Does your school support involvement in citizen science?	Is there anything else you would like to share about your involvement with citizen science?	Would you be interested in participating in Learning By Doing workshops with your students?	Which stage(s) would you like to involve in these workshops? You can select more than one.
	Yes	No
	Yes	Yes	Male	20-29	1 to 5	HSIE		No tertiary experience	anonymised data	Secondary school	Public	Single sex girls	No		Citizen science is about understanding science, it's content, processes, and social factors.	No	Lack of knowledge of available programs	I do not know					No	No																Unaware of available projects		Yes	I don't know	I don't know		Yes	Stage 4: Year 7 & Year 8,Stage 5: Year 9 & Year 10
	Yes	Yes	Female	30-39	5 to 10	English		No tertiary experience	anonymised data	Secondary school	Religious	Single sex girls	Yes	Average	Citizen science is where people are aware of, involved in, and seek to understand science.	Yes			anonymised data	anonymised data	A few times	Average	Yes		Average	Stage 4: Year 7 & Year 8,Stage 5: Year 9 & Year 10,Stage 6: Year 11 & Year 12	anonymised data	anonymised data	Other	anonymised data	Lessons across one term		Yes	anonymised data	No	>3 years	Yes				anonymised data	No	Yes	Yes	anonymised data	Yes	Stage 4: Year 7 & Year 8,Stage 5: Year 9 & Year 10,Stage 6: Year 11 & Year 12
	Yes	Yes	Female	50-59	20+	English ,HSIE		No tertiary experience	anonymised data	Secondary school	Religious	Co-ed	No		Citizen science is where people are aware of, involved in, and seek to understand science.	No	Lack of knowledge of available programs	I do not know					No	No																Lack of curriculum alignment	anonymised data	Yes	Yes	I don't know		Maybe	Stage 4: Year 7 & Year 8,Stage 5: Year 9 & Year 10,Stage 6: Year 11 & Year 12
	Yes	Yes	Female	50-59	20+	Science K-6,Mathematics,English ,HSIE ,PDHPE,Creative arts		Masters	anonymised data	Secondary school	Religious	Co-ed	Yes		Citizen science is about understanding science, it's content, processes, and social factors.	No	Lack of knowledge of available programs	Yes					Yes		Good	Early Stage 1: Kindergarten,Stage 1: Year 1 & Year 2,Stage 2: Year 3 & Year 4,Stage 3: Year 5 & Year 6	anonymised data		Documentary		Lessons across one term		Yes	anonymised data	Yes, increased use	>3 years	Yes				anonymised data	Yes	Yes	Yes		Maybe	Stage 4: Year 7 & Year 8
	Yes	Yes	Female	30-39	1 to 5	Science 7-10,Chemistry,Biology		Third year	anonymised data	Secondary school	Religious	Single sex girls	Yes	Average	Citizen science is public participation and collaboration in scientific research.	No	Lack of time	Yes					No	Yes																Time commitments	anonymised data	Yes	Yes	Yes		Yes	Stage 4: Year 7 & Year 8,Stage 5: Year 9 & Year 10,Stage 6: Year 11 & Year 12
	Yes	Yes	Male	50-59	20+	HSIE		Honours	anonymised data	Secondary school	Religious	Co-ed	No		Citizen science is about understanding science, it's content, processes, and social factors.	No	Lack of knowledge of available programs	I do not know					No	Yes																Unaware of available projects	anonymised data	I don't know	I don't know	I don't know		Maybe	Stage 4: Year 7 & Year 8,Stage 5: Year 9 & Year 10,Stage 6: Year 11 & Year 12
	Yes	Yes	Male	20-29	1 to 5	Creative arts		Masters	anonymised data	Secondary school	Independent religious	Co-ed	Yes	Poor	Citizen science is where people are aware of, involved in, and seek to understand science.	No	Lack of time	I do not know					No	No																Lack of curriculum alignment	anonymised data	Yes	Yes	I don't know		No
	Yes	Yes	Female	50-59	20+	HSIE		Third year	anonymised data	Secondary school	Public	Co-ed	Yes	Poor	Citizen science is public participation and collaboration in scientific research.	No	Lack of knowledge of available programs	I do not know					No	Yes																Never thought of this before	anonymised data	Yes	I don't know	I don't know	anonymised data	Maybe	Stage 4: Year 7 & Year 8
	Yes	No
	Yes	Yes	Female	20-29	1 to 5	Science K-6,Science 7-10,Biology,Mathematics		Honours	anonymised data	Secondary school	Public	Co-ed	Yes	Very Good	Citizen science is where people are aware of, involved in, and seek to understand science.	Yes			anonymised data	anonymised data	Once a month	Very good	No	Yes																No support from school	anonymised data	Yes	Yes	I don't know		Yes	Stage 4: Year 7 & Year 8
	Yes	Yes	Female	40-49	16-20	Science K-6,Mathematics		No tertiary experience	anonymised data	Primary school	Religious	Co-ed	Yes	Average	Citizen science is public participation and collaboration in scientific research.	Yes			anonymised data	anonymised data	Once	Very good	Yes		Very good	Stage 1: Year 1 & Year 2	anonymised data	anonymised data	Other	anonymised data	Multiple occasions		No		Yes, increased use	>3 years	Yes				anonymised data	Yes	Yes	I don't know		Yes	Stage 3: Year 5 & Year 6
	Yes	Yes	Female	40-49	1 to 5	Languages		No tertiary experience	anonymised data	Combined/central school	Independent religious	Co-ed	Yes	Average	Citizen science is about understanding science, it's content, processes, and social factors.	Yes			anonymised data		A few times	Average	Yes		Good	Stage 2: Year 3 & Year 4,Stage 3: Year 5 & Year 6	anonymised data		Other		Multi-year project		No		Yes, for the first time	2 years	Yes				anonymised data	Yes	Yes	I don't know		Yes	Stage 2: Year 3 & Year 4,Stage 3: Year 5 & Year 6
	Yes	Yes	Female	50-59	20+	Science K-6		First year	anonymised data	Primary school	Public	Co-ed	Yes	Very Good	Citizen science is public participation and collaboration in scientific research.	Yes			anonymised data		Once a week	Very good	Yes		Good	Stage 1: Year 1 & Year 2,Stage 2: Year 3 & Year 4,Stage 3: Year 5 & Year 6	anonymised data	anonymised data	Previous experience		Multiple occasions		Yes	anonymised data	No	>3 years	Yes				anonymised data	Yes	Yes	Yes	anonymised data	Maybe	Stage 2: Year 3 & Year 4
	Yes	Yes	Female	30-39	5 to 10	HSIE		No tertiary experience	anonymised data	Secondary school	Public	Co-ed	No		Citizen science is where people are aware of, involved in, and seek to understand science.	No	Lack of knowledge of available programs	I do not know					No	Yes																Never thought of this before		Yes	I don't know	I don't know		Maybe	Stage 4: Year 7 & Year 8
	Yes	Yes	Female	30-39	5 to 10	Science 7-10,Biology,Mathematics,TAS		Third year	anonymised data	Secondary school	Independent religious	Co-ed	Yes	Very Good	Citizen science is public participation and collaboration in scientific research.	Yes			anonymised data		Once a month	Good	Yes		Average	Stage 4: Year 7 & Year 8,Stage 5: Year 9 & Year 10,Stage 6: Year 11 & Year 12	anonymised data		Previous experience		Multiple occasions		No		Yes, increased use	2 years	Yes				anonymised data	Yes	Yes	Yes		Yes	Stage 4: Year 7 & Year 8,Stage 6: Year 11 & Year 12
	Yes	Yes	Female	40-49	20+	Science K-6,Mathematics,English ,HSIE ,PDHPE,Creative arts		No tertiary experience	anonymised data	Primary school	Public	Co-ed	No		Citizen science is public participation and collaboration in scientific research.	No	Lack of knowledge of available programs	Yes					No	Yes																Unaware of available projects		Yes	Yes	I don't know		Maybe	Stage 1: Year 1 & Year 2,Stage 2: Year 3 & Year 4,Stage 3: Year 5 & Year 6
	Yes	Yes	Female	40-49	16-20	Science 7-10,Chemistry,Biology		Honours	anonymised data	Secondary school	Public	Co-ed	No		Citizen science is about understanding science, it's content, processes, and social factors.	Yes			anonymised data		Once	Average	No	Yes																Lack of curriculum alignment	anonymised data	Yes	I don't know	I don't know		Maybe	Stage 5: Year 9 & Year 10
	Yes	Yes	Female	30-39	11 to 15	Science K-6,Mathematics,English ,PDHPE,Creative arts		No tertiary experience	anonymised data	Primary school	Religious	Co-ed	No		Citizen science is where people are aware of, involved in, and seek to understand science.	No	Lack of knowledge of available programs	I do not know					No	Yes																Never thought of this before	anonymised data	Yes	I don't know	I don't know		Maybe	Early Stage 1: Kindergarten,Stage 1: Year 1 & Year 2,Stage 2: Year 3 & Year 4,Stage 3: Year 5 & Year 6
	Yes	Yes	Male	40-49	16-20	Mathematics		Second year	anonymised data	Secondary school	Public	Co-ed	No		Citizen science is where people are aware of, involved in, and seek to understand science.	No	Lack of interest	No					No	No																Lack of curriculum alignment	anonymised data	Yes	I don't know	I don't know		No
	Yes	Yes	Male	50-59	20+	Science 7-10,Biology		Third year	anonymised data	Secondary school	Public	Co-ed	Yes	Very poor	Citizen science is where people are aware of, involved in, and seek to understand science.	No	Lack of time	No					Yes		Average	Stage 5: Year 9 & Year 10	anonymised data		News/social media		Single occasion		No		No	<1 year	No	Students were not interested			anonymised data	Yes	No	I don't know		Yes	Stage 4: Year 7 & Year 8,Stage 5: Year 9 & Year 10
	Yes	Yes	Female	40-49	16-20	Science 7-10,Biology		Second year	anonymised data	Secondary school	Public	Co-ed	Yes	Average	Citizen science is public participation and collaboration in scientific research.	No	Lack of knowledge of available programs	Yes					Yes		Poor	Stage 4: Year 7 & Year 8	anonymised data	anonymised data	Department of Education		Single occasion		No		Yes, for the first time	<1 year	Yes				anonymised data	Yes	Yes	Yes		Yes	Stage 4: Year 7 & Year 8,Stage 5: Year 9 & Year 10
	Yes	Yes	Male	40-49	20+	TAS		Honours	anonymised data	Secondary school	Public	Single sex girls	No		Citizen science is about understanding science, it's content, processes, and social factors.	Yes			anonymised data		Registered but never participated	Very poor	Yes		Very poor	Stage 5: Year 9 & Year 10	anonymised data		Documentary		Single occasion		No		No	<1 year	Yes				anonymised data	I don't know	I don't know	I don't know		No
	Yes	Yes	Female	30-39	5 to 10	Science 7-10,Chemistry,Physics,Biology		Masters	anonymised data	Secondary school	Public	Co-ed	Yes	Good	Citizen science is public participation and collaboration in scientific research.	Yes			anonymised data		Once	Good	Yes		Good	Stage 4: Year 7 & Year 8	anonymised data		Another teacher		Single occasion		Yes	anonymised data	No	<1 year	Yes				anonymised data	Yes	Yes	Yes	anonymised data	Yes	Stage 4: Year 7 & Year 8,Stage 5: Year 9 & Year 10,Stage 6: Year 11 & Year 12
	Yes	Yes	Female	40-49	20+	Science 7-10,Physics		Third year	anonymised data	Secondary school	Public	Co-ed	Yes	Average	Citizen science is where people are aware of, involved in, and seek to understand science.	No	Other	Yes					Yes		Average	Stage 5: Year 9 & Year 10	anonymised data		Another teacher		Multiple occasions		No		Yes, for the first time	<1 year	Yes				anonymised data	Yes	Yes	Yes		Yes	Stage 4: Year 7 & Year 8,Stage 5: Year 9 & Year 10
	Yes	Yes	Female	20-29	1 to 5	Science 7-10,Biology		Masters	anonymised data	Combined/central school	Independent religious	Co-ed	Yes	Average	Citizen science is public participation and collaboration in scientific research.	No	Lack of knowledge of available programs	Yes					No	Yes																Not sure what to do	anonymised data	Yes	Yes	I don't know		Yes	Stage 5: Year 9 & Year 10,Stage 6: Year 11 & Year 12
	Yes	Yes	Male	40-49	1 to 5	Science 7-10,Physics,TAS		Honours	anonymised data	Combined/central school	Independent religious	Single sex girls	Yes	Very Good	Citizen science is public participation and collaboration in scientific research.	No	Lack of interest	No					No	No																Lack of curriculum alignment	anonymised data	No	Yes	Yes	anonymised data	No
	Yes	Yes	Female	30-39	5 to 10	Science 7-10,Physics		PhD or above	anonymised data	Secondary school	Public	Co-ed	Yes	Good	Citizen science is public participation and collaboration in scientific research.	No	Lack of time	I do not know					Yes		Average	Stage 4: Year 7 & Year 8	anonymised data		Another teacher		Lessons across one term		No		Yes, for the first time	<1 year	Yes				anonymised data	Yes	I don't know	Yes		Maybe	Stage 5: Year 9 & Year 10,Stage 6: Year 11 & Year 12
	Yes	Yes	Female	50-59	11 to 15	Science 7-10,Physics,Biology		Honours	anonymised data	Secondary school	Independent religious	Co-ed	Yes	Good	Citizen science is public participation and collaboration in scientific research.	Yes			anonymised data		A few times	Good	Yes		Very good	Stage 6: Year 11 & Year 12	anonymised data		News/social media		Multiple occasions		Yes		No	2 years	Yes					Yes	Yes	No		Maybe	Stage 6: Year 11 & Year 12
	Yes	Yes	Female	50-59	20+			Third year	anonymised data	Primary school	Public	Co-ed	Yes	Good	Citizen science is public participation and collaboration in scientific research.	Yes			anonymised data		A few times	Good	Yes		Good	Stage 2: Year 3 & Year 4	anonymised data		Science Week		Lessons across one term		No		No	1 year	Yes					Yes	Yes	I don't know		Yes	Stage 1: Year 1 & Year 2,Stage 2: Year 3 & Year 4,Stage 3: Year 5 & Year 6
	Yes	Yes	Female	50-59	20+	English		Third year	anonymised data	Secondary school	Independent religious	Co-ed	No		Citizen science is where people are aware of, involved in, and seek to understand science.	No	Lack of knowledge of available programs	Yes					No	Yes																Lack of curriculum alignment	anonymised data	Yes	Yes	I don't know	anonymised data	No
	Yes	Yes	Female	40-49	20+	Science K-6,Mathematics,English ,HSIE ,PDHPE,Creative arts		Third year	anonymised data	Primary school	Public	Co-ed	No		Citizen science is where people are aware of, involved in, and seek to understand science.	No	Lack of time	Yes					Yes		Average	Stage 1: Year 1 & Year 2,Stage 2: Year 3 & Year 4,Stage 3: Year 5 & Year 6	anonymised data	anonymised data	Another teacher		Multiple occasions		No		No	>3 years	Yes				anonymised data	Yes	Yes	Yes		Yes	Stage 2: Year 3 & Year 4
	Yes	Yes	Female	30-39	11 to 15	Science K-6,Mathematics,English ,HSIE ,PDHPE,Creative arts		Masters	anonymised data	Primary school	Public	Co-ed	No		Citizen science is public participation and collaboration in scientific research.	Yes			anonymised data	anonymised data	Once	Average	No	Yes																Unaware of available projects	anonymised data	Yes	I don't know	Yes		Yes	Stage 2: Year 3 & Year 4
	Yes	Yes	Male	50-59	20+	Mathematics,Creative arts		No tertiary experience	anonymised data	Secondary school	Religious	Co-ed	No		Citizen science is where people are aware of, involved in, and seek to understand science.	No	Lack of time	I do not know					No	Yes																Time commitments	anonymised data	Yes	Yes	I don't know
	Yes	Yes	Prefer to self describe	50-59	20+	Science 7-10,Biology		Honours	anonymised data	Secondary school	Independent religious	Single sex boys	Yes	Average	Citizen science is public participation and collaboration in scientific research.	Yes			anonymised data		Registered but never participated	Average	Yes		Average	Stage 4: Year 7 & Year 8	anonymised data	anonymised data	Another teacher		Single occasion		No		No	<1 year	Yes				anonymised data	Yes	Yes	Yes		Yes	Stage 4: Year 7 & Year 8,Stage 5: Year 9 & Year 10,Stage 6: Year 11 & Year 12
	Yes	Yes	Female	60+	20+	Science K-6,Mathematics,English ,Creative arts		No tertiary experience	anonymised data	Primary school	Independent non-religious	Co-ed	No		Citizen science is public participation and collaboration in scientific research.	Yes			anonymised data		A few times	Average	Yes		Average	Early Stage 1: Kindergarten,Stage 1: Year 1 & Year 2,Stage 2: Year 3 & Year 4,Stage 3: Year 5 & Year 6	anonymised data		Department of Education		Lessons across one term		No		Yes, for the first time	2 years	Yes					Yes	Yes	I don't know		No
	Yes	Yes	Female	30-39	5 to 10	Science K-6,Mathematics,English ,HSIE ,Creative arts		Masters	anonymised data	Primary school	Religious	Co-ed	Yes	Average	Citizen science is public participation and collaboration in scientific research.	No	Lack of knowledge of available programs	Yes					No	Yes																Unaware of available projects	anonymised data	Yes	Yes	Yes		Yes	Stage 3: Year 5 & Year 6
	Yes	Yes	Male	50-59	20+	English		Honours	anonymised data	Secondary school	Public	Co-ed	Yes	Good	Citizen science is where people are aware of, involved in, and seek to understand science.	No	Lack of knowledge of available programs	Yes					Yes
	Yes	Yes	Female	30-39	1 to 5	Science 7-10		Masters	anonymised data	Middle school	Independent non-religious	Co-ed	Yes	Very Good	Citizen science is public participation and collaboration in scientific research.	Yes			anonymised data		Once a month	Very good	Yes		Good	Stage 5: Year 9 & Year 10	anonymised data	anonymised data	Previous experience		Lessons across a full year		Yes	anonymised data	Yes, increased use	3 years	Yes				anonymised data	Yes	Yes	I don't know		Yes	Stage 4: Year 7 & Year 8,Stage 5: Year 9 & Year 10
	Yes	Yes	Male	20-29	1 to 5			No tertiary experience	anonymised data
	Yes	Yes	Male	30-39	11 to 15	Science K-6,Mathematics,English ,Creative arts		No tertiary experience	anonymised data	Primary school	Public	Co-ed	Yes	Good	Citizen science is public participation and collaboration in scientific research.	Yes			anonymised data	anonymised data	A few times	Good	Yes		Very good	Stage 2: Year 3 & Year 4	anonymised data	anonymised data	Department of Education		Lessons across one term		Yes	anonymised data	No	<1 year	Yes				anonymised data	Yes	Yes	Yes		Yes	Stage 2: Year 3 & Year 4,Stage 3: Year 5 & Year 6
	Yes	Yes	Male	30-39	11 to 15	Science K-6,Mathematics,English ,HSIE ,Creative arts		Honours	anonymised data	Primary school	Public	Co-ed	No		Citizen science is where people are aware of, involved in, and seek to understand science.	Yes			anonymised data		Registered but never participated	Very poor	Yes		Average	Stage 3: Year 5 & Year 6	anonymised data		Science Week		Multiple occasions		No		No	<1 year	Yes				anonymised data	Yes	Yes	No		Yes	Stage 3: Year 5 & Year 6
	Yes	Yes	Female	50-59	5 to 10	Science K-6,Biology,Mathematics,English		Masters	anonymised data	Primary school	Public	Co-ed	No		Citizen science is where people are aware of, involved in, and seek to understand science.	Yes			anonymised data		Once	Average	No	Yes																Unaware of available projects	anonymised data	Yes	Yes	I don't know		Yes	Early Stage 1: Kindergarten,Stage 1: Year 1 & Year 2,Stage 2: Year 3 & Year 4
	Yes	Yes	Female	20-29	1 to 5	Chemistry		No tertiary experience	anonymised data	Secondary school	Public	Co-ed	Yes	Poor	Citizen science is about understanding science, it's content, processes, and social factors.	No
	Yes	Yes	Female	50-59	20+	English		Third year	anonymised data
	Yes	Yes	Female	40-49	20+	Science 7-10,Mathematics		Third year	anonymised data	Middle school	Public	Co-ed	No		Citizen science is the public's awareness of science.	No	Lack of knowledge of available programs	Yes					No	Yes																Unaware of available projects		Yes	Yes	Yes		Yes	Stage 5: Year 9 & Year 10
	Yes	Yes	Female	30-39	11 to 15	Science K-6,Chemistry,Physics,Biology,Mathematics,English ,Creative arts		Masters	anonymised data	Primary school	Public	Co-ed	Yes	Good	Citizen science is public participation and collaboration in scientific research.	Yes			anonymised data		A few times	Good	Yes		Good	Stage 3: Year 5 & Year 6	anonymised data		Other	anonymised data	Multi-year project		Yes	anonymised data	No	2 years	Yes					Yes	Yes	Yes		Yes	Stage 3: Year 5 & Year 6
	Yes	Yes	Female	40-49	20+	Science K-6,English ,Creative arts		No tertiary experience	anonymised data	Primary school	Public	Co-ed	No		Citizen science is public participation and collaboration in scientific research.	Yes			anonymised data		A few times	Good	No	Yes																Time commitments		Yes	I don't know	I don't know		Yes	Early Stage 1: Kindergarten
	Yes	Yes	Male	50-59	20+	Science K-6,Science 7-10,Biology		Second year	anonymised data	Combined/central school	Public	Co-ed	Yes	Good	Citizen science is public participation and collaboration in scientific research.	Yes			anonymised data	anonymised data	A few times	Very good	Yes		Very good	Stage 1: Year 1 & Year 2,Stage 2: Year 3 & Year 4,Stage 3: Year 5 & Year 6	anonymised data	anonymised data	Other	anonymised data	Multiple occasions		Yes	anonymised data	No	>3 years	Yes				anonymised data	Yes	Yes	Yes	anonymised data	Yes	Early Stage 1: Kindergarten,Stage 1: Year 1 & Year 2,Stage 2: Year 3 & Year 4,Stage 3: Year 5 & Year 6,Stage 4: Year 7 & Year 8,Stage 5: Year 9 & Year 10,Stage 6: Year 11 & Year 12
	Yes	Yes	Female	30-39	5 to 10	Science K-6,Mathematics,English ,HSIE		Masters	anonymised data	Primary school	Public	Co-ed	No		Citizen science is public participation and collaboration in scientific research.	No	Lack of knowledge of available programs	I do not know					No	Yes																Unaware of available projects	anonymised data	Yes	Yes	I don't know		Maybe	Early Stage 1: Kindergarten,Stage 1: Year 1 & Year 2,Stage 2: Year 3 & Year 4
	Yes	Yes	Male	20-29	1 to 5	Science K-6,Science 7-10		Honours	anonymised data	Combined/central school	Public	Co-ed	Yes	Very Good	Citizen science is public participation and collaboration in scientific research.	Yes			anonymised data		A few times	Good	Yes		Average	Stage 3: Year 5 & Year 6,Stage 4: Year 7 & Year 8,Stage 5: Year 9 & Year 10,Stage 6: Year 11 & Year 12	anonymised data	anonymised data	Previous experience		Multiple occasions		No		No	2 years	Yes				anonymised data	No	Yes	Yes	anonymised data	Yes	Stage 3: Year 5 & Year 6,Stage 4: Year 7 & Year 8
	Yes	Yes	Male	30-39	11 to 15	Science 7-10,Biology		Masters	anonymised data	Secondary school	Public	Co-ed	Yes	Very Good	Citizen science is public participation and collaboration in scientific research.	Yes			anonymised data		Once a month	Good	Yes		Average	Stage 4: Year 7 & Year 8,Stage 5: Year 9 & Year 10	anonymised data		Other		Lessons across one term		No		Yes, increased use	>3 years	Yes				anonymised data	Yes	Yes	No	anonymised data	No
	Yes	Yes	Female	30-39	11 to 15	Science 7-10,Physics,Biology,Mathematics,HSIE		Third year	anonymised data	Combined/central school	Independent non-religious	Co-ed	Yes	Poor	Citizen science is public participation and collaboration in scientific research.	Yes			anonymised data		A few times	Poor	No	Yes																Unaware of available projects	anonymised data	Yes	Yes	Yes	anonymised data	Yes	Early Stage 1: Kindergarten,Stage 1: Year 1 & Year 2,Stage 2: Year 3 & Year 4,Stage 3: Year 5 & Year 6,Stage 4: Year 7 & Year 8,Stage 5: Year 9 & Year 10,Stage 6: Year 11 & Year 12
	Yes	Yes	Female	30-39	11 to 15	English		Third year	anonymised data	Primary school	Public	Co-ed	No		Citizen science is public participation and collaboration in scientific research.	No	Lack of knowledge of available programs	I do not know					No	Yes																Other		Yes	Yes	I don't know		Maybe
	Yes	Yes	Female	30-39	11 to 15	Mathematics,English ,HSIE ,PDHPE,Creative arts		No tertiary experience	anonymised data	Primary school	Public	Co-ed	No		Citizen science is public participation and collaboration in scientific research.	No	Lack of knowledge of available programs	I do not know					No	No																Lack of curriculum alignment		Yes	Yes	I don't know		Maybe	Stage 2: Year 3 & Year 4
	Yes	Yes	Female	20-29	1 to 5	HSIE ,Creative arts		No tertiary experience	anonymised data	Secondary school	Religious	Co-ed	No		Citizen science is where people are aware of, involved in, and seek to understand science.	No	Lack of resources	I do not know					No	Yes																Lack of curriculum alignment		Yes	No	Yes		Maybe	Stage 4: Year 7 & Year 8,Stage 5: Year 9 & Year 10
	Yes	Yes	Female	30-39	5 to 10	Science K-6,Mathematics,English		First year	anonymised data	Primary school	Public	Co-ed	No		Citizen science is public participation and collaboration in scientific research.	No	Lack of knowledge of available programs	I do not know					Yes		Good	Stage 1: Year 1 & Year 2	anonymised data		Science Week		Lessons across one term		No		No	1 year	Yes				anonymised data	Yes	I don't know	I don't know	anonymised data	Yes	Stage 1: Year 1 & Year 2
	Yes	Yes	Female	30-39	5 to 10	Mathematics,English ,Creative arts		Second year	anonymised data	Primary school	Public	Co-ed	No		Citizen science is where people are aware of, involved in, and seek to understand science.	No	Lack of knowledge of available programs	I do not know					No	Yes																Never thought of this before	anonymised data	Yes	I don't know	I don't know		Maybe	Early Stage 1: Kindergarten
	Yes	Yes	Male	20-29	1 to 5	Science 7-10,Chemistry,Physics,Mathematics		Third year	anonymised data	Combined/central school	Public	Co-ed	Yes	Poor	Citizen science is the public's awareness of science.	Yes
	Yes	Yes	Female	20-29	1 to 5	HSIE		First year	anonymised data	Secondary school	Public	Co-ed	Yes	Good	Citizen science is about understanding science, it's content, processes, and social factors.
	Yes	Yes	Female	20-29	1 to 5	Science 7-10,Chemistry		Honours	anonymised data	Secondary school	Independent religious	Single sex boys	Yes	Good	Citizen science is public participation and collaboration in scientific research.	Yes			anonymised data		A few times	Very good	No	Yes																Unaware of available projects	anonymised data	Yes	I don't know	Yes	anonymised data	Yes	Stage 4: Year 7 & Year 8
	Yes	Yes	Female	20-29	1 to 5	Science 7-10,Chemistry,Biology		Third year	anonymised data	Combined/central school	Independent religious	Co-ed	Yes	Average	Citizen science is public participation and collaboration in scientific research.	Yes			anonymised data		A few times	Good	Yes		Good	Stage 4: Year 7 & Year 8,Stage 6: Year 11 & Year 12	anonymised data	anonymised data	Science Week		Multiple occasions		No		No	<1 year	Yes				anonymised data	Yes	Yes	Yes		Yes	Stage 4: Year 7 & Year 8,Stage 5: Year 9 & Year 10
	Yes	Yes	Female	30-39	11 to 15	Creative arts		No tertiary experience	anonymised data	Secondary school	Public	Co-ed	Yes	Very Good	Citizen science is public participation and collaboration in scientific research.	Yes			anonymised data		Daily	Very good	Yes		Good	Stage 3: Year 5 & Year 6,Stage 4: Year 7 & Year 8	anonymised data	anonymised data	Previous experience		Lessons across a full year		No		Yes, increased use	>3 years	Yes				anonymised data	Yes	Yes	Yes	anonymised data	Yes	Stage 4: Year 7 & Year 8
	Yes	Yes	Female	50-59	16-20	Science 7-10,Physics		Third year	anonymised data	Secondary school	Public	Co-ed
	Yes	Yes	Female	30-39	1 to 5	Science 7-10,Chemistry,Physics,Biology,Mathematics		Honours	anonymised data	Combined/central school	Independent religious	Co-ed	Yes	Very Good	Citizen science is public participation and collaboration in scientific research.	Yes			anonymised data		Once a year	Very good	Yes		Very good	Stage 5: Year 9 & Year 10	anonymised data		Previous experience		Multiple occasions		No		Yes, increased use	>3 years	Yes				anonymised data	Yes	Yes	Yes	anonymised data	Yes	Stage 4: Year 7 & Year 8,Stage 5: Year 9 & Year 10,Stage 6: Year 11 & Year 12
	Yes	Yes	Male	50-59	20+	Science 7-10,Chemistry		PhD or above	anonymised data	Combined/central school	Independent religious	Co-ed	Yes	Good	Citizen science is public participation and collaboration in scientific research.	Yes			anonymised data	anonymised data	Once a month	Very good	Yes		Very good	Stage 6: Year 11 & Year 12	anonymised data	anonymised data	Another teacher		Multiple occasions		Yes	anonymised data	No	>3 years	Yes				anonymised data	Yes	Yes	Yes	anonymised data	Maybe	Stage 4: Year 7 & Year 8,Stage 5: Year 9 & Year 10,Stage 6: Year 11 & Year 12
	Yes	Yes	Male	40-49	11 to 15	HSIE		No tertiary experience	anonymised data	Combined/central school	Independent religious	Co-ed	Yes	Poor	Citizen science is public participation and collaboration in scientific research.	Yes			anonymised data	anonymised data	A few times	Good	No	Yes																Time commitments	anonymised data	Yes	Yes	Yes		No
	Yes	Yes	Female	20-29	1 to 5	Science 7-10,Biology		Third year	anonymised data	Combined/central school	Independent religious	Co-ed	Yes	Average	Citizen science is where people are aware of, involved in, and seek to understand science.	No	Lack of time ,Lack of knowledge of available programs	I do not know					No	Yes																Time commitments	anonymised data	Yes	I don't know	Yes	anonymised data	Maybe	Stage 4: Year 7 & Year 8
	Yes	Yes	Female	20-29	1 to 5	Science K-6,Mathematics,English ,HSIE ,PDHPE,Creative arts		Second year	anonymised data	Primary school	Public	Co-ed	Yes	Good	Citizen science is where people are aware of, involved in, and seek to understand science.	Yes			anonymised data		A few times	Very good	Yes		Good	Stage 1: Year 1 & Year 2	anonymised data		Another teacher		Single occasion		No		No	<1 year	Yes				anonymised data	Yes	Yes	Yes	anonymised data	Yes	Early Stage 1: Kindergarten,Stage 1: Year 1 & Year 2,Stage 2: Year 3 & Year 4
	Yes	Yes	Female	40-49	20+	English		No tertiary experience	anonymised data	Primary school	Independent religious	Single sex girls	Yes	Good	Citizen science is public participation and collaboration in scientific research.	Yes			anonymised data		Once	Good	No	Yes																Never thought of this before	anonymised data	Yes	Yes	I don't know	anonymised data	No
	Yes	Yes	Male	30-39	5 to 10	Science 7-10,Chemistry,Biology		PhD or above	anonymised data	Secondary school	Religious	Co-ed	Yes	Average	Citizen science is public participation and collaboration in scientific research.	No	Lack of time ,Lack of knowledge of available programs	Yes					Yes		Good	Stage 4: Year 7 & Year 8	anonymised data		Other	anonymised data	Single occasion		No		No	1 year	Yes				anonymised data	Yes	Yes	Yes		Yes	Stage 4: Year 7 & Year 8,Stage 5: Year 9 & Year 10
	Yes	No
	Yes	Yes	Male	50-59	20+	Science K-6,Mathematics,English ,HSIE ,PDHPE,Creative arts		First year	anonymised data	Primary school	Public	Co-ed	Yes	Very Good	Citizen science is public participation and collaboration in scientific research.	Yes			anonymised data		A few times	Good	Yes		Average	Stage 3: Year 5 & Year 6	anonymised data		Other	anonymised data	Multiple occasions		No		No	>3 years	Yes				anonymised data	Yes	Yes	No		Maybe	Stage 3: Year 5 & Year 6
	Yes	Yes	Male	30-39	11 to 15	Science 7-10,Chemistry,Biology		Masters	anonymised data	Secondary school	Public	Co-ed	Yes	Very Good	Citizen science is public participation and collaboration in scientific research.	Yes			anonymised data		A few times	Very good	No	Yes																Time commitments	anonymised data	Yes	No	Yes	anonymised data	No
	Yes	Yes	Male	50-59	20+	Science K-6,Mathematics,English ,HSIE ,PDHPE,Creative arts		Masters	anonymised data	Primary school	Public	Co-ed	Yes	Good	Citizen science is public participation and collaboration in scientific research.	Yes			anonymised data		Once a month	Very good	Yes		Very good	Stage 3: Year 5 & Year 6	anonymised data		Previous experience		Multiple occasions		No		No	>3 years	Yes					No	Yes	I don't know		Maybe	Stage 3: Year 5 & Year 6
	Yes	Yes	Female	30-39	5 to 10	Science K-6,Science 7-10,Chemistry,Physics,Biology		Honours	anonymised data	Combined/central school	Public	Co-ed	Yes	Good	Citizen science is public participation and collaboration in scientific research.	No	Lack of time ,Other	Yes					No	Yes																Other	anonymised data	Yes	I don't know	Yes		Maybe	Early Stage 1: Kindergarten,Stage 1: Year 1 & Year 2,Stage 2: Year 3 & Year 4,Stage 3: Year 5 & Year 6,Stage 4: Year 7 & Year 8
	Yes	Yes	Female	20-29	5 to 10			Masters	anonymised data	Primary school	Public	Co-ed	Yes	Good	Citizen science is public participation and collaboration in scientific research.	No	Lack of resources	I do not know					No	Yes																Not sure what to do	anonymised data	Yes	Yes	I don't know		Maybe	Stage 1: Year 1 & Year 2
	Yes	Yes	Female	30-39	5 to 10	English ,HSIE		Honours	anonymised data	Secondary school	Religious	Co-ed	Yes	Poor	Citizen science is public participation and collaboration in scientific research.	Yes			anonymised data		Once	Average	No	Yes																Unaware of available projects	anonymised data	Yes	Yes	I don't know		Yes	Stage 4: Year 7 & Year 8
	Yes	Yes	Female	60+	20+	Science K-6,Mathematics,English ,HSIE ,PDHPE,Creative arts		No tertiary experience	anonymised data	Primary school	Religious	Co-ed	Yes	Average	Citizen science is about understanding science, it's content, processes, and social factors.	No	Lack of knowledge of available programs	I do not know					No	No																Student resources (e.g. technology)	anonymised data	Yes	I don't know	I don't know	anonymised data	Maybe	Stage 1: Year 1 & Year 2
	Yes	Yes	Female	40-49	11 to 15	Science K-6,Mathematics,English ,HSIE ,PDHPE,Creative arts		Honours	anonymised data	Primary school	Independent non-religious	Single sex boys	Yes	Average	Citizen science is public participation and collaboration in scientific research.	Yes			anonymised data		A few times	Good	Yes		Good	Early Stage 1: Kindergarten,Stage 1: Year 1 & Year 2,Stage 2: Year 3 & Year 4	anonymised data	anonymised data	Previous experience		Lessons across a full year		No		No	>3 years	Yes				anonymised data	Yes	Yes	Yes	anonymised data	Yes	Stage 1: Year 1 & Year 2
	Yes	Yes	Female	40-49	20+	Science K-6,Mathematics,English ,HSIE ,PDHPE,Creative arts		No tertiary experience	anonymised data	Primary school	Public	Co-ed	Yes	Very poor	Citizen science is public participation and collaboration in scientific research.	No	Lack of knowledge of available programs	I do not know					No	Yes																Unaware of available projects	anonymised data	Yes	Yes	I don't know		Yes	Early Stage 1: Kindergarten,Stage 1: Year 1 & Year 2,Stage 2: Year 3 & Year 4,Stage 3: Year 5 & Year 6
	Yes	Yes	Female	30-39	5 to 10	English ,Creative arts		No tertiary experience	anonymised data	Secondary school	Independent religious	Co-ed	No		Citizen science is public participation and collaboration in scientific research.	No	Lack of interest	No					Yes		Good	Stage 4: Year 7 & Year 8	anonymised data		Previous experience		Multiple occasions		No		No	1 year	Yes					Yes	Yes	Yes		Yes	Stage 4: Year 7 & Year 8
	Yes	Yes	Female	20-29	1 to 5	Science 7-10		Masters	anonymised data	Secondary school	Independent religious	Co-ed	No		Citizen science is public participation and collaboration in scientific research.	Yes			anonymised data		Once	Good	Yes		Good	Stage 4: Year 7 & Year 8	anonymised data		Previous experience		Multiple occasions		No		No	2 years	Yes					Yes	Yes	I don't know		Maybe	Stage 4: Year 7 & Year 8
	Yes	Yes	Female	30-39	1 to 5	Science K-6,Chemistry,Physics,Biology,Mathematics,English ,HSIE ,PDHPE,Creative arts ,TAS		Masters	anonymised data	Primary school	Public	Co-ed	Yes	Average	Citizen science is where people are aware of, involved in, and seek to understand science.	Yes			anonymised data	anonymised data	A few times	Average	Yes		Good	Stage 1: Year 1 & Year 2	anonymised data		Another teacher		Lessons across one term		No		No	<1 year	Yes				anonymised data	Yes	Yes	Yes		Yes	Early Stage 1: Kindergarten,Stage 1: Year 1 & Year 2
	Yes	Yes	Female	40-49	5 to 10	Mathematics		Honours	anonymised data	Secondary school	Public	Co-ed	Yes	Good	Citizen science is public participation and collaboration in scientific research.	Yes			anonymised data		A few times	Good	No	Yes																Unaware of available projects	anonymised data	Yes	I don't know	I don't know		No
	Yes	Yes	Female	30-39	5 to 10	Science K-6,Mathematics,English ,HSIE ,PDHPE,Creative arts		Masters	anonymised data	Primary school	Public	Co-ed	No		Citizen science is public participation and collaboration in scientific research.	No	Lack of knowledge of available programs	Yes					No	Yes																Never thought of this before	anonymised data	Yes	Yes	I don't know		Yes	Stage 3: Year 5 & Year 6
	Yes	Yes	Female	40-49	11 to 15	Science 7-10,Physics		PhD or above	anonymised data	Secondary school	Independent religious	Single sex boys	Yes	Good	Citizen science is where people are aware of, involved in, and seek to understand science.	No	Lack of time	Yes					Yes
	Yes	Yes	Female	30-39	11 to 15	HSIE		Masters	anonymised data	Combined/central school	Independent religious	Single sex girls	No		Citizen science is public participation and collaboration in scientific research.	No	Lack of knowledge of available programs ,Lack of resources	I do not know					No	Yes																Never thought of this before	anonymised data	Yes	Yes	I don't know		Maybe	Stage 4: Year 7 & Year 8
	Yes	Yes	Male	20-29	1 to 5	Science K-6,Mathematics,English ,HSIE ,PDHPE,Creative arts		First year	anonymised data	Primary school	Public	Co-ed	No		Citizen science is public participation and collaboration in scientific research.	Yes			anonymised data		A few times	Good	Yes		Good	Stage 1: Year 1 & Year 2	anonymised data		Another teacher		Multiple occasions		No		No	2 years	Yes					Yes	Yes	Yes		Yes	Stage 1: Year 1 & Year 2
	Yes	Yes	Female	40-49	11 to 15	Science 7-10,Biology		Honours	anonymised data	Secondary school	Independent religious	Single sex girls	Yes	Good	Citizen science is public participation and collaboration in scientific research.	Yes			anonymised data		Once a year	Good	No	Yes																Time commitments	anonymised data	Yes	Yes	Yes		Yes	Stage 4: Year 7 & Year 8,Stage 5: Year 9 & Year 10
	Yes	Yes	Female	20-29	1 to 5	Science K-6,Mathematics,English ,HSIE ,PDHPE,Creative arts		Masters	anonymised data	Primary school	Public	Co-ed	No		Citizen science is about understanding science, it's content, processes, and social factors.	Yes			anonymised data		Registered but never participated	Very poor	Yes		Average	Stage 2: Year 3 & Year 4	anonymised data		Department of Education		Single occasion		No		No	<1 year	Yes					Yes	I don't know	I don't know		Maybe	Stage 2: Year 3 & Year 4
	Yes	Yes	Female	40-49	16-20	Creative arts		No tertiary experience	anonymised data	Primary school	Independent religious	Co-ed	No		Citizen science is where people are aware of, involved in, and seek to understand science.	No	Lack of knowledge of available programs	Yes					No	Yes																Never thought of this before		Yes	Yes	I don't know		Maybe	Early Stage 1: Kindergarten
	Yes	No
	Yes	Yes	Female	60+	20+	Science K-6,Mathematics		Second year	anonymised data	Combined/central school	Public	Co-ed	Yes	Poor	Citizen science is about understanding science, it's content, processes, and social factors.	No	Lack of knowledge of available programs	I do not know					No	Yes																Not sure what to do	anonymised data	Yes	I don't know	I don't know		Maybe	Stage 1: Year 1 & Year 2
	Yes	Yes	Female	20-29	1 to 5	Science K-6,Science 7-10,Biology		Second year	anonymised data	Combined/central school	Public	Co-ed	Yes	Very Good	Citizen science is public participation and collaboration in scientific research.	Yes			anonymised data		Once a month	Good	Yes		Good	Stage 3: Year 5 & Year 6,Stage 4: Year 7 & Year 8,Stage 5: Year 9 & Year 10,Stage 6: Year 11 & Year 12	anonymised data		Previous experience		Multiple occasions		Yes	anonymised data	Yes, increased use	2 years	Yes				anonymised data	Yes	Yes	Yes	anonymised data	Yes	Stage 3: Year 5 & Year 6,Stage 4: Year 7 & Year 8,Stage 5: Year 9 & Year 10,Stage 6: Year 11 & Year 12
	Yes	Yes	Prefer not to say	20-29	1 to 5	Mathematics,HSIE ,TAS		First year	anonymised data	Secondary school	Independent non-religious	Single sex girls	Yes	Average	Citizen science is where people are aware of, involved in, and seek to understand science.	No	Lack of knowledge of available programs	I do not know					No	Yes																Lack of curriculum alignment	anonymised data	Yes	Yes	I don't know		Maybe	Stage 4: Year 7 & Year 8,Stage 5: Year 9 & Year 10,Stage 6: Year 11 & Year 12
	Yes	Yes	Male	30-39	5 to 10	Science 7-10,Biology,Mathematics		Third year	anonymised data	Secondary school	Independent religious	Co-ed	Yes	Average	Citizen science is public participation and collaboration in scientific research.	Yes			anonymised data		A few times	Average	Yes		Good	Stage 4: Year 7 & Year 8,Stage 5: Year 9 & Year 10,Stage 6: Year 11 & Year 12	anonymised data	anonymised data	News/social media		Multiple occasions		No		No	2 years	Yes				anonymised data	Yes	Yes	Yes		Yes	Stage 4: Year 7 & Year 8,Stage 5: Year 9 & Year 10,Stage 6: Year 11 & Year 12
	Yes	Yes	Female	50-59	11 to 15	English		Masters	anonymised data	Secondary school	Independent religious	Single sex girls	Yes	Good	Citizen science is public participation and collaboration in scientific research.	No	Lack of knowledge of available programs	Yes					No	Yes																Never thought of this before	anonymised data	Yes	Yes	I don't know	anonymised data	Maybe	Stage 4: Year 7 & Year 8
	Yes	Yes	Female	50-59	20+	Science 7-10,Biology		Honours	anonymised data	Secondary school	Public	Single sex boys	Yes	Average	Citizen science is public participation and collaboration in scientific research.	No	Lack of time	Yes					Yes		Poor	Stage 5: Year 9 & Year 10,Stage 6: Year 11 & Year 12	anonymised data	anonymised data	Another teacher		Single occasion		Yes		No	2 years	No	Students were not interested			anonymised data	Yes	Yes	Yes	anonymised data	No
	Yes	Yes
	Yes	Yes	Female	50-59	11 to 15	Science 7-10,Chemistry		Third year	anonymised data	Combined/central school	Public	Co-ed	Yes	Good	Citizen science is public participation and collaboration in scientific research.	Yes			anonymised data	anonymised data	A few times	Good	Yes		Average	Stage 5: Year 9 & Year 10	anonymised data	anonymised data	Another teacher		Lessons across one term		Yes	anonymised data	No	<1 year	Yes				anonymised data	Yes	I don't know	Yes	anonymised data	Yes	Stage 4: Year 7 & Year 8,Stage 5: Year 9 & Year 10
	Yes	Yes	Female	20-29	1 to 5	Science 7-10,Biology		Third year	anonymised data	Secondary school	Public	Co-ed	Yes	Poor	Citizen science is where people are aware of, involved in, and seek to understand science.	No	Lack of time ,Lack of knowledge of available programs	I do not know					No	Yes																Time commitments	anonymised data	Yes	No	I don't know		Yes	Stage 4: Year 7 & Year 8
	Yes	Yes	Female	30-39	16-20	Science 7-10,Chemistry,Physics,Biology,Mathematics		Honours	anonymised data	Combined/central school	Independent religious	Co-ed	Yes	Average	Citizen science is public participation and collaboration in scientific research.	Yes			anonymised data		A few times	Average	No	Yes																Lack of curriculum alignment	anonymised data	Yes	Yes	Yes		Yes	Stage 3: Year 5 & Year 6,Stage 4: Year 7 & Year 8,Stage 5: Year 9 & Year 10,Stage 6: Year 11 & Year 12
	Yes	Yes	Female	40-49	16-20	Science 7-10,Biology		Honours	anonymised data	Secondary school	Public	Co-ed	Yes	Average	Citizen science is public participation and collaboration in scientific research.	Yes			anonymised data		A few times	Average	No	Yes																Unaware of available projects	anonymised data	Yes	Yes	I don't know	anonymised data	Yes	Stage 4: Year 7 & Year 8,Stage 5: Year 9 & Year 10,Stage 6: Year 11 & Year 12
	Yes	Yes	Female	20-29	1 to 5	Science 7-10,Chemistry		Honours	anonymised data	Secondary school	Independent religious	Single sex girls	Yes	Good	Citizen science is public participation and collaboration in scientific research.	Yes			anonymised data		A few times	Good	Yes		Average	Stage 4: Year 7 & Year 8,Stage 5: Year 9 & Year 10	anonymised data		Other	anonymised data	Multiple occasions		No		Yes, for the first time	2 years	Yes				anonymised data	Yes	Yes	Yes		Maybe	Stage 4: Year 7 & Year 8
	Yes	Yes	Female	20-29	1 to 5	Mathematics,English ,Creative arts		First year	anonymised data	Primary school	Public	Co-ed	No		Citizen science is about understanding science, it's content, processes, and social factors.	No	Lack of knowledge of available programs	Yes					No	Yes																Other	anonymised data	Yes	I don't know	I don't know		Maybe	Stage 1: Year 1 & Year 2
	Yes	Yes	Male	20-29	1 to 5	Science K-6,Science 7-10,Mathematics,TAS		Honours	anonymised data	Secondary school	Public	Co-ed	Yes	Good	Citizen science is where people are aware of, involved in, and seek to understand science.	No	Other	No					Yes		Average	Stage 3: Year 5 & Year 6,Stage 4: Year 7 & Year 8,Stage 5: Year 9 & Year 10	anonymised data	anonymised data	Another teacher		Single occasion		Yes	anonymised data	No	<1 year	No	Other	anonymised data		anonymised data	Yes	Yes	I don't know		No
	Yes	No
	Yes	Yes	Female	30-39	5 to 10	Science K-6,Mathematics,English ,HSIE		No tertiary experience	anonymised data
	Yes	Yes	Female	20-29	1 to 5	Science K-6,Mathematics,English ,HSIE ,PDHPE,Creative arts		No tertiary experience	anonymised data	Primary school	Independent religious	Co-ed	No		Citizen science is about understanding science, it's content, processes, and social factors.	No	Lack of knowledge of available programs	I do not know					Yes		Average	Stage 1: Year 1 & Year 2,Stage 2: Year 3 & Year 4	anonymised data	anonymised data	Other		Other		No		No	2 years	Yes				anonymised data	Yes	Yes	Yes		Maybe	Early Stage 1: Kindergarten,Stage 1: Year 1 & Year 2,Stage 2: Year 3 & Year 4,Stage 3: Year 5 & Year 6
	Yes	Yes	Female	30-39	5 to 10	Science 7-10,Chemistry,HSIE		Masters	anonymised data	Secondary school	Religious	Co-ed	Yes	Average	Citizen science is about understanding science, it's content, processes, and social factors.	No	Lack of knowledge of available programs	Yes					No	Yes																Unaware of available projects	anonymised data	Yes	Yes	I don't know		Yes	Stage 4: Year 7 & Year 8,Stage 5: Year 9 & Year 10
	Yes	Yes	Male	30-39	11 to 15	PDHPE		Third year	anonymised data	Secondary school	Public	Single sex boys	Yes	Good	Citizen science is public participation and collaboration in scientific research.	No	Lack of knowledge of available programs ,Other	Yes					No	Yes																Unaware of available projects	anonymised data	Yes	Yes	Yes	anonymised data	Yes	Stage 3: Year 5 & Year 6,Stage 4: Year 7 & Year 8,Stage 5: Year 9 & Year 10,Stage 6: Year 11 & Year 12
	Yes	Yes	Male	40-49	1 to 5	Science K-6		No tertiary experience	anonymised data	Primary school	Public	Co-ed	Yes	Average	Citizen science is where people are aware of, involved in, and seek to understand science.	Yes			anonymised data		Once a month	Good	Yes		Good	Stage 1: Year 1 & Year 2	anonymised data		Other	anonymised data	Multiple occasions		No		No	1 year	Yes				anonymised data	Yes	Yes	Yes		Yes	Stage 1: Year 1 & Year 2
	Yes	Yes	Female	50-59	11 to 15	Science K-6,Science 7-10,HSIE		Third year	anonymised data	Combined/central school	Public	Co-ed	Yes	Very Good	Citizen science is public participation and collaboration in scientific research.	Yes			anonymised data		Once a month	Very good	Yes		Very good	Stage 2: Year 3 & Year 4,Stage 3: Year 5 & Year 6	anonymised data	anonymised data	News/social media		Multiple occasions		Yes	anonymised data	Yes, for the first time	>3 years	Yes				anonymised data	Yes	Yes	Yes	anonymised data	Yes	Early Stage 1: Kindergarten,Stage 1: Year 1 & Year 2,Stage 2: Year 3 & Year 4,Stage 3: Year 5 & Year 6,Stage 4: Year 7 & Year 8,Stage 5: Year 9 & Year 10,Stage 6: Year 11 & Year 12
	Yes	Yes	Female	40-49	20+	Science K-6,Mathematics,English ,HSIE ,PDHPE,Creative arts		First year	anonymised data	Primary school	Religious	Co-ed	No		Citizen science is where people are aware of, involved in, and seek to understand science.	No	Lack of knowledge of available programs	I do not know					No	Yes																Unaware of available projects	anonymised data	Yes	Yes	I don't know		Maybe	Stage 2: Year 3 & Year 4
	Yes	Yes	Female	60+	20+	English		Masters	anonymised data
	Yes	No
	Yes	Yes	Male	30-39	11 to 15	PDHPE		Second year	anonymised data	Secondary school	Public	Co-ed	No		Citizen science is public participation and collaboration in scientific research.	Yes			anonymised data		Once	Poor
	Yes	Yes	Female	20-29	5 to 10	Science K-6,Mathematics,English ,HSIE ,PDHPE,Creative arts		Second year	anonymised data	Primary school	Public	Co-ed	No		Citizen science is about understanding science, it's content, processes, and social factors.	No	Lack of time ,Lack of interest,Lack of knowledge of available programs ,Lack of resources	I do not know					No	Yes																Unaware of available projects		Yes	Yes	I don't know		Yes	Stage 2: Year 3 & Year 4,Stage 3: Year 5 & Year 6
	Yes	Yes	Male	20-29	1 to 5	Science 7-10,Biology,Mathematics		Honours	anonymised data	Secondary school	Public	Co-ed	No		Citizen science is where people are aware of, involved in, and seek to understand science.	No	Lack of resources	I do not know					Yes		Good	Stage 5: Year 9 & Year 10	anonymised data		News/social media		Single occasion		No		No	<1 year	Yes					Yes	Yes	No		Yes	Stage 5: Year 9 & Year 10
	Yes	Yes
	Yes	Yes	Female	50-59	16-20	Science K-6		Third year	anonymised data	Primary school	Public	Co-ed	Yes	Very Good	Citizen science is where people are aware of, involved in, and seek to understand science.	Yes			anonymised data		Once a month	Good	Yes		Average	Early Stage 1: Kindergarten,Stage 1: Year 1 & Year 2,Stage 2: Year 3 & Year 4,Stage 3: Year 5 & Year 6	anonymised data	anonymised data	News/social media		Multi-year project		Yes	anonymised data	No	3 years	Yes				anonymised data	Yes	Yes	I don't know	anonymised data
	Yes	Yes	Female	30-39	11 to 15	Physics,Mathematics		Third year	anonymised data	Secondary school	Public	Co-ed	Yes	Good	Citizen science is public participation and collaboration in scientific research.	No	Lack of knowledge of available programs	Yes					No	Yes																Unaware of available projects	anonymised data	Yes	Yes	Yes		Yes	Stage 6: Year 11 & Year 12
	Yes	Yes	Female	40-49	16-20	PDHPE		Third year	anonymised data	Secondary school	Public	Co-ed	No		Citizen science is public participation and collaboration in scientific research.	No	Lack of knowledge of available programs	I do not know					Yes		Average	Stage 6: Year 11 & Year 12	anonymised data		Department of Education		Multiple occasions		No		No	>3 years	Yes					Yes	No	Yes		Maybe	Stage 6: Year 11 & Year 12
	Yes	Yes	Female	20-29	1 to 5	Science K-6,Mathematics,English		Third year	anonymised data	Primary school	Public	Co-ed
	Yes	No
	Yes	Yes	Female	30-39	5 to 10	English		No tertiary experience	anonymised data	Secondary school	Public	Co-ed	No		Citizen science is the public's awareness of science.	No	Lack of time ,Lack of knowledge of available programs	Yes					Yes		Poor	Stage 6: Year 11 & Year 12	anonymised data		Another teacher		Multiple occasions		No		No	<1 year	Yes					Yes	Yes	Yes		Yes	Stage 5: Year 9 & Year 10
	Yes	Yes	Male	30-39	5 to 10	Languages		No tertiary experience	anonymised data	Secondary school	Public	Co-ed	No		Citizen science is about understanding science, it's content, processes, and social factors.	No	Lack of knowledge of available programs	I do not know					No	Yes																Never thought of this before	anonymised data	Yes	Yes	I don't know	anonymised data	Yes	Stage 4: Year 7 & Year 8
	Yes	Yes	Female	30-39	1 to 5	English ,Languages		First year	anonymised data	Secondary school	Public	Co-ed	No		Citizen science is about understanding science, it's content, processes, and social factors.	No	Other	Yes					No	Yes																Not sure what to do	anonymised data	Yes	Yes	I don't know	anonymised data	Yes	Stage 4: Year 7 & Year 8,Stage 5: Year 9 & Year 10,Stage 6: Year 11 & Year 12
	Yes	Yes	Female	30-39	1 to 5	Biology		Honours	anonymised data
	Yes	Yes	Male	30-39	1 to 5	English ,Creative arts		No tertiary experience	anonymised data	Secondary school	Public	Co-ed	Yes	Good	Citizen science is public participation and collaboration in scientific research.	No	Lack of knowledge of available programs	I do not know					No	Yes																Not sure what to do	anonymised data	No	Yes	I don't know		Yes	Stage 4: Year 7 & Year 8,Stage 5: Year 9 & Year 10
	Yes	Yes	Female	40-49	11 to 15	Science K-6		Third year	anonymised data	Primary school	Independent religious	Single sex girls	Yes	Good	Citizen science is public participation and collaboration in scientific research.	Yes			anonymised data		A few times	Good	Yes		Good	Stage 2: Year 3 & Year 4	anonymised data		News/social media		Multiple occasions		No		No	1 year	Yes				anonymised data	Yes	Yes	Yes		Yes	Stage 2: Year 3 & Year 4,Stage 3: Year 5 & Year 6
	Yes	Yes	Female	30-39	11 to 15	Mathematics,English		First year	anonymised data	Primary school	Public	Co-ed	Yes	Average	Citizen science is public participation and collaboration in scientific research.	No	Lack of knowledge of available programs	I do not know					Yes		Average	Early Stage 1: Kindergarten,Stage 1: Year 1 & Year 2,Stage 2: Year 3 & Year 4,Stage 3: Year 5 & Year 6	anonymised data		Department of Education		Multiple occasions		No		No	>3 years	Yes				anonymised data	Yes	I don't know	Yes		No
	Yes	Yes	Female	30-39	5 to 10	English		Masters	anonymised data	Secondary school	Public	Co-ed	No		Citizen science is where people are aware of, involved in, and seek to understand science.	No	Lack of knowledge of available programs	Yes					No	Yes																Never thought of this before	anonymised data	Yes	Yes	I don't know		Maybe	Stage 4: Year 7 & Year 8,Stage 5: Year 9 & Year 10
	Yes	Yes	Female	20-29	1 to 5	Mathematics,English ,HSIE		First year	anonymised data	Primary school	Independent religious	Single sex girls
	Yes	Yes	Male	30-39	1 to 5	Mathematics,English		No tertiary experience	anonymised data	Primary school	Public	Co-ed	No		Citizen science is the public's awareness of science.	No	Lack of time	No					No	No																Not sure what to do		I don't know	I don't know	I don't know		No
	Yes	Yes	Female	60+	20+	Science K-6,Mathematics,English ,HSIE		Third year	anonymised data	Primary school	Public	Co-ed	Yes	Poor	Citizen science is where people are aware of, involved in, and seek to understand science.	Yes			anonymised data	anonymised data	Once	Average	No	Yes																Lack of curriculum alignment	anonymised data	Yes	Yes	Yes		Maybe	Stage 3: Year 5 & Year 6
	Yes	Yes	Female	40-49	5 to 10			First year	anonymised data	Secondary school	Independent religious	Single sex girls	No		Citizen science is where people are aware of, involved in, and seek to understand science.	Yes			anonymised data		A few times	Average	No	Yes																Unaware of available projects
	Yes	Yes	Female	30-39	5 to 10	HSIE		First year	anonymised data	Secondary school	Independent religious	Co-ed	No		Citizen science is public participation and collaboration in scientific research.	No	Lack of knowledge of available programs	No					No	No																Never thought of this before
	Yes	Yes	Male	30-39	1 to 5	English ,HSIE		Masters	anonymised data	Secondary school	Independent religious	Single sex girls	No		Citizen science is where people are aware of, involved in, and seek to understand science.	No	Lack of knowledge of available programs	Yes					No	Yes																Lack of curriculum alignment	anonymised data	Yes	I don't know	I don't know		Maybe	Stage 4: Year 7 & Year 8
	Yes	No
	Yes	Yes	Female	40-49	5 to 10	Science K-6,Science 7-10,Biology,Mathematics,English ,Creative arts		Second year	anonymised data	Combined/central school	Public	Co-ed	Yes	Very Good	Citizen science is public participation and collaboration in scientific research.	Yes			anonymised data		Once a week	Good	Yes		Good	Stage 2: Year 3 & Year 4,Stage 3: Year 5 & Year 6	anonymised data		Other	anonymised data	Multiple occasions		No		Yes, increased use	2 years	Yes				anonymised data	I don't know	Yes	Yes	anonymised data	Yes	Stage 2: Year 3 & Year 4,Stage 3: Year 5 & Year 6
	Yes	Yes	Female	40-49	20+	Science K-6		Third year	anonymised data	Primary school	Independent non-religious	Co-ed	Yes	Average	Citizen science is public participation and collaboration in scientific research.	Yes			anonymised data	anonymised data	Once a month	Good	Yes		Good	Stage 2: Year 3 & Year 4	anonymised data		News/social media		Lessons across a full year		Yes	anonymised data	Yes, increased use	2 years	Yes				anonymised data	Yes	Yes	Yes	anonymised data	Yes	Stage 2: Year 3 & Year 4,Stage 3: Year 5 & Year 6,Stage 4: Year 7 & Year 8
	Yes	Yes	Male	40-49	11 to 15	Mathematics		Third year	anonymised data	Secondary school	Public	Co-ed	Yes	Good	Citizen science is public participation and collaboration in scientific research.	No	Lack of time	Yes					No
	Yes	Yes
	Yes	Yes	Female	60+	20+	Science K-6,Mathematics,English ,HSIE ,Creative arts		First year	anonymised data	Secondary school	Public	Co-ed	No		Citizen science is where people are aware of, involved in, and seek to understand science.	Yes
	Yes	Yes
	Yes	Yes	Female	20-29	1 to 5	English		Third year	anonymised data	Secondary school	Public	Single sex girls	Yes		Citizen science is public participation and collaboration in scientific research.
	Yes	No
	Yes	Yes	Female	50-59	20+	Science 7-10,Chemistry,Biology		Third year	anonymised data	Secondary school	Public	Co-ed	Yes	Good	Citizen science is public participation and collaboration in scientific research.	No	Lack of knowledge of available programs	Yes					No	Yes																Unaware of available projects	anonymised data	Yes	Yes	Yes		Yes	Stage 4: Year 7 & Year 8,Stage 5: Year 9 & Year 10,Stage 6: Year 11 & Year 12
	Yes	Yes	Female	30-39	11 to 15	Science K-6,Mathematics,English ,HSIE ,PDHPE,Creative arts		Masters	anonymised data	Primary school	Public	Co-ed	No		Citizen science is where people are aware of, involved in, and seek to understand science.	Yes			anonymised data		Registered but never participated	Poor	Yes		Average	Stage 1: Year 1 & Year 2,Stage 2: Year 3 & Year 4,Stage 3: Year 5 & Year 6	anonymised data		Science Week		Single occasion		No		No	1 year	Yes					Yes	Yes	I don't know		Maybe	Stage 1: Year 1 & Year 2
	Yes	Yes	Female	30-39	5 to 10	Science K-6		Masters	anonymised data	Primary school	Public	Co-ed	No		Citizen science is public participation and collaboration in scientific research.	No	Lack of knowledge of available programs	I do not know					No	Yes																Unaware of available projects	anonymised data	Yes	I don't know	I don't know		Maybe	Early Stage 1: Kindergarten,Stage 1: Year 1 & Year 2,Stage 2: Year 3 & Year 4,Stage 3: Year 5 & Year 6
	Yes	Yes	Female	50-59	20+	Science K-6,Mathematics,English ,HSIE ,PDHPE,Creative arts		Third year	anonymised data	Primary school	Public	Co-ed	No		Citizen science is public participation and collaboration in scientific research.	Yes			anonymised data	anonymised data	A few times	Average	No	Yes																Other	anonymised data	Yes	I don't know	I don't know		Yes	Early Stage 1: Kindergarten
	Yes	Yes	Female	40-49	11 to 15	Science 7-10,Mathematics		Masters	anonymised data	Secondary school	Public	Co-ed	No		Citizen science is about understanding science, it's content, processes, and social factors.	Yes
	Yes	Yes	Female	30-39	5 to 10	Science K-6,Mathematics,English ,HSIE ,PDHPE,Creative arts		Masters	anonymised data	Primary school	Public	Co-ed	No		Citizen science is public participation and collaboration in scientific research.	No	Lack of knowledge of available programs	I do not know					No	Yes																Never thought of this before	anonymised data	Yes	Yes	I don't know		Yes	Stage 1: Year 1 & Year 2,Stage 2: Year 3 & Year 4
	Yes	Yes	Female	40-49	16-20	Science K-6		No tertiary experience	anonymised data	Primary school	Public	Co-ed	No		Citizen science is where people are aware of, involved in, and seek to understand science.	No	Lack of time ,Lack of knowledge of available programs ,Lack of resources	I do not know					Yes		Average	Stage 2: Year 3 & Year 4,Stage 3: Year 5 & Year 6	anonymised data		Science Week		Single occasion		No		No	>3 years	Yes					Yes	No	I don't know		No
	Yes	Yes	Male	50-59	20+	HSIE ,TAS		Masters	anonymised data	Secondary school	Independent religious	Single sex boys	Yes	Very poor	Citizen science is public participation and collaboration in scientific research.	No	Lack of interest	I do not know					Yes		Good	Stage 5: Year 9 & Year 10,Stage 6: Year 11 & Year 12	anonymised data		News/social media		Multiple occasions		No		No	>3 years	Yes				anonymised data	Yes	Yes	I don't know		Maybe	Stage 5: Year 9 & Year 10,Stage 6: Year 11 & Year 12
	Yes	Yes	Female	40-49	11 to 15	Science K-6		Masters	anonymised data	Primary school	Independent religious	Co-ed	Yes	Average	Citizen science is public participation and collaboration in scientific research.	No	Lack of knowledge of available programs	Yes					No	Yes																Not sure what to do	anonymised data	Yes	Yes	Yes		Yes	Stage 3: Year 5 & Year 6
	Yes	Yes	Female	30-39	5 to 10	Science K-6,Mathematics,English ,HSIE ,PDHPE,Creative arts		Honours	anonymised data	Primary school	Public	Co-ed	No		Citizen science is about understanding science, it's content, processes, and social factors.	No	Lack of time	I do not know					Yes		Poor	Stage 1: Year 1 & Year 2	anonymised data		Other		Single occasion		No		No	<1 year	Yes					Yes	Yes	I don't know		Yes	Stage 1: Year 1 & Year 2
	Yes	Yes
	Yes	Yes	Female	60+	20+	HSIE		No tertiary experience	anonymised data	Secondary school	Independent religious	Co-ed	Yes	Average	Citizen science is public participation and collaboration in scientific research.	No	Lack of knowledge of available programs	I do not know					No	Yes																Time commitments	anonymised data	Yes	Yes	Yes		Maybe	Stage 4: Year 7 & Year 8,Stage 5: Year 9 & Year 10
	Yes	Yes
	Yes	Yes	Female	50-59	5 to 10	Science K-6		First year	anonymised data	Primary school	Public	Co-ed	No		Citizen science is where people are aware of, involved in, and seek to understand science.	Yes			anonymised data	anonymised data	Registered but never participated	Average	No	Yes																Other	anonymised data	Yes	Yes	I don't know		Yes	Stage 2: Year 3 & Year 4
	Yes	Yes	Female	50-59	5 to 10	Science 7-10,Biology,Mathematics,English ,HSIE		Masters	anonymised data	Secondary school	Public	Co-ed	Yes	Very Good	Citizen science is public participation and collaboration in scientific research.	Yes			anonymised data		Once a week	Very good	Yes		Good	Stage 4: Year 7 & Year 8,Stage 5: Year 9 & Year 10	anonymised data	anonymised data	Previous experience		Single occasion		No		No	2 years	Yes				anonymised data	Yes	Yes	Yes	anonymised data	Yes	Stage 4: Year 7 & Year 8,Stage 5: Year 9 & Year 10,Stage 6: Year 11 & Year 12
	Yes	Yes	Female	20-29	1 to 5	Languages		No tertiary experience	anonymised data	Secondary school	Independent religious	Single sex boys	No		Citizen science is public participation and collaboration in scientific research.	No	Other	No					No	No																Lack of curriculum alignment	anonymised data	Yes	I don't know	I don't know		No
	Yes	Yes	Female	50-59	20+	Science 7-10,Biology,PDHPE		Masters	anonymised data	Secondary school	Public	Co-ed	Yes	Poor	Citizen science is public participation and collaboration in scientific research.	Yes			anonymised data		A few times	Average	Yes		Average	Stage 4: Year 7 & Year 8	anonymised data		News/social media		Multiple occasions		Yes	anonymised data	No	>3 years	Yes				anonymised data	Yes	No	Yes	anonymised data
	Yes	Yes	Female	40-49	16-20	Science K-6,Mathematics,English ,HSIE ,PDHPE,Creative arts		No tertiary experience	anonymised data	Primary school	Public	Co-ed	Yes	Average	Citizen science is public participation and collaboration in scientific research.	Yes			anonymised data	anonymised data	A few times	Average	Yes		Average	Stage 2: Year 3 & Year 4	anonymised data	anonymised data	News/social media		Single occasion		No		No	<1 year	Yes				anonymised data	Yes	Yes	Yes		Yes	Stage 2: Year 3 & Year 4,Stage 3: Year 5 & Year 6
	Yes	Yes	Female	30-39	16-20	Science K-6,Mathematics,English ,HSIE		First year	anonymised data	Primary school	Independent religious	Co-ed	Yes	Poor	Citizen science is public participation and collaboration in scientific research.	No	Lack of knowledge of available programs	Yes					No	Yes																Unaware of available projects	anonymised data	Yes	Yes	Yes		Yes	Early Stage 1: Kindergarten,Stage 1: Year 1 & Year 2,Stage 2: Year 3 & Year 4,Stage 3: Year 5 & Year 6
	Yes	No
	Yes	Yes	Female	40-49	20+	Science K-6,Mathematics,English ,Creative arts		No tertiary experience	anonymised data	Primary school	Public	Co-ed	No		Citizen science is public participation and collaboration in scientific research.	No	Lack of knowledge of available programs	I do not know					Yes		Average	Early Stage 1: Kindergarten,Stage 1: Year 1 & Year 2	anonymised data	anonymised data	Other		Single occasion		No		No	2 years	Yes				anonymised data	Yes	I don't know	I don't know		Maybe	Early Stage 1: Kindergarten,Stage 1: Year 1 & Year 2
	Yes	Yes	Female	20-29	1 to 5	English ,HSIE		No tertiary experience	anonymised data	Secondary school	Public	Single sex girls	Yes	Good	Citizen science is public participation and collaboration in scientific research.	Yes			anonymised data		A few times	Good	No	Yes																Lack of curriculum alignment	anonymised data	Yes	I don't know	I don't know		Maybe	Stage 4: Year 7 & Year 8,Stage 5: Year 9 & Year 10,Stage 6: Year 11 & Year 12
	Yes	Yes	Female	40-49	11 to 15	Science K-6,Mathematics,English ,HSIE ,PDHPE,Creative arts		No tertiary experience	anonymised data	Primary school	Public	Co-ed	No		Citizen science is public participation and collaboration in scientific research.	No	Lack of time ,Lack of knowledge of available programs	Yes					Yes		Average	Early Stage 1: Kindergarten,Stage 1: Year 1 & Year 2,Stage 2: Year 3 & Year 4	anonymised data		Department of Education		Multiple occasions		No		No	>3 years	Yes				anonymised data	Yes	Yes	Yes		Yes	Stage 2: Year 3 & Year 4
	Yes	Yes	Female	40-49	20+	Science K-6		Third year	anonymised data	Primary school	Independent religious	Single sex boys	Yes	Good	Citizen science is public participation and collaboration in scientific research.	No	Lack of time	I do not know					No	Yes																Lack of curriculum alignment	anonymised data	Yes	Yes	I don't know	anonymised data	Yes	Stage 2: Year 3 & Year 4,Stage 3: Year 5 & Year 6
	Yes	Yes	Female	40-49	5 to 10	Science 7-10,English ,HSIE		Honours	anonymised data	Secondary school	Public	Co-ed	Yes	Average	Citizen science is public participation and collaboration in scientific research.	Yes			anonymised data		A few times	Average	Yes		Good	Stage 4: Year 7 & Year 8	anonymised data		Department of Education		Multiple occasions		No		No	2 years	Yes					Yes	Yes	Yes		No
	Yes	No
	Yes	Yes	Female	50-59	20+	Science K-6,Mathematics,English ,HSIE ,PDHPE,Creative arts ,TAS		No tertiary experience	anonymised data	Primary school	Public	Co-ed	Yes	Very Good	Citizen science is public participation and collaboration in scientific research.	Yes			anonymised data		Once a year	Good	Yes		Very good	Stage 3: Year 5 & Year 6	anonymised data		Other		Lessons across one term		No		Yes, increased use	3 years	Yes				anonymised data	Yes	Yes	Yes	anonymised data	Yes	Stage 2: Year 3 & Year 4,Stage 3: Year 5 & Year 6
	Yes	Yes	Female	20-29	5 to 10	Science 7-10,Physics,Mathematics		Third year	anonymised data	Secondary school	Religious	Co-ed	Yes	Average	Citizen science is where people are aware of, involved in, and seek to understand science.	No	Lack of knowledge of available programs	Yes					Yes		Average	Stage 4: Year 7 & Year 8,Stage 6: Year 11 & Year 12	anonymised data	anonymised data	Another teacher		Lessons across one term		No		No	>3 years	Yes				anonymised data	Yes	Yes	Yes		Yes	Stage 4: Year 7 & Year 8
	Yes	No
	Yes	Yes	Female	40-49	5 to 10	Science K-6,Mathematics,English ,HSIE ,PDHPE,Creative arts		Masters	anonymised data	Primary school	Public	Co-ed	Yes	Average	Citizen science is where people are aware of, involved in, and seek to understand science.	No	Other	I do not know					No	Yes																Never thought of this before	anonymised data	I don't know	I don't know	I don't know		Maybe	Early Stage 1: Kindergarten,Stage 1: Year 1 & Year 2
	Yes	Yes	Female	20-29	1 to 5	TAS		First year	anonymised data	Secondary school	Public	Co-ed	No		Citizen science is public participation and collaboration in scientific research.	No	Lack of knowledge of available programs	I do not know					No	Yes																Never thought of this before	anonymised data	Yes	Yes	I don't know		Yes	Stage 4: Year 7 & Year 8
	Yes	No
	Yes	Yes	Female	50-59	20+	Science K-6,Mathematics,English ,HSIE ,PDHPE,Creative arts		Third year	anonymised data	Primary school	Public	Co-ed	No		Citizen science is where people are aware of, involved in, and seek to understand science.	No	Lack of interest	Yes					Yes		Very good	Stage 3: Year 5 & Year 6	anonymised data	anonymised data	Other	anonymised data	Multiple occasions		No		No	3 years	Yes				anonymised data	Yes	Yes	Yes		Yes	Early Stage 1: Kindergarten,Stage 1: Year 1 & Year 2,Stage 2: Year 3 & Year 4,Stage 3: Year 5 & Year 6
	Yes	No
	Yes	Yes	Female	60+	20+	Science K-6,Mathematics,English ,HSIE ,Creative arts		No tertiary experience	anonymised data	Primary school	Public	Co-ed	No		Citizen science is public participation and collaboration in scientific research.	Yes			anonymised data		A few times	Good	No	Yes																Unaware of available projects	anonymised data	Yes	Yes	I don't know		Yes	Stage 1: Year 1 & Year 2
	Yes	Yes	Female	30-39	5 to 10	Science K-6,Mathematics,English ,HSIE ,PDHPE,Creative arts		No tertiary experience	anonymised data	Primary school	Public	Co-ed	No		Citizen science is where people are aware of, involved in, and seek to understand science.	Yes			anonymised data		Registered but never participated	Very poor	No	Yes																Never thought of this before	anonymised data	Yes	Yes	I don't know		Yes	Stage 3: Year 5 & Year 6
	Yes	Yes	Female	20-29	5 to 10	Science K-6,Mathematics,English ,HSIE ,PDHPE,Creative arts		Honours	anonymised data	Primary school	Public	Co-ed	No		Citizen science is the public's awareness of science.	Yes			anonymised data	anonymised data	Once a year	Average	No	Yes																Unaware of available projects	anonymised data	Yes	Yes	I don't know		Yes	Stage 1: Year 1 & Year 2
	Yes	Yes	Male	20-29	1 to 5	Mathematics		No tertiary experience	anonymised data	Secondary school	Public	Co-ed	No		Citizen science is where people are aware of, involved in, and seek to understand science.	No	Lack of knowledge of available programs	I do not know					No	Yes																Never thought of this before	anonymised data	Yes	I don't know	I don't know		Maybe	Stage 4: Year 7 & Year 8,Stage 6: Year 11 & Year 12
	Yes	No
	Yes	Yes	Female	30-39	11 to 15			No tertiary experience	anonymised data	Primary school	Public	Co-ed	No		Citizen science is where people are aware of, involved in, and seek to understand science.	No	Lack of time	Yes					No	Yes																Not sure what to do	anonymised data	Yes	I don't know	I don't know		Maybe	Early Stage 1: Kindergarten
	Yes	Yes	Female	20-29	5 to 10	Science K-6,Mathematics,English		No tertiary experience	anonymised data	Primary school	Public	Co-ed	No		Citizen science is where people are aware of, involved in, and seek to understand science.	No	Lack of time	I do not know					No	Yes																Not sure what to do		Yes	Yes	I don't know		Maybe	Stage 3: Year 5 & Year 6
	Yes	Yes	Female	30-39	11 to 15	Science K-6,Mathematics,English ,HSIE ,PDHPE,Creative arts		No tertiary experience	anonymised data	Primary school	Public	Co-ed	Yes	Average	Citizen science is public participation and collaboration in scientific research.	No	Lack of knowledge of available programs	I do not know					No	Yes																Unaware of available projects	anonymised data	Yes	Yes	Yes		Yes	Early Stage 1: Kindergarten,Stage 1: Year 1 & Year 2
	Yes	Yes	Female	30-39	11 to 15	Science 7-10,Biology		Third year	anonymised data	Secondary school	Public	Co-ed	Yes	Very Good	Citizen science is public participation and collaboration in scientific research.	Yes			anonymised data		A few times	Very good	Yes		Good	Stage 5: Year 9 & Year 10	anonymised data	anonymised data	News/social media		Multiple occasions		Yes	anonymised data	Yes, increased use	>3 years	Yes				anonymised data	Yes	Yes	Yes		Yes	Stage 4: Year 7 & Year 8,Stage 5: Year 9 & Year 10,Stage 6: Year 11 & Year 12
	Yes	Yes	Female	30-39	16-20	Mathematics,English ,HSIE ,PDHPE,Creative arts		No tertiary experience	anonymised data	Primary school	Public	Co-ed	No		Citizen science is where people are aware of, involved in, and seek to understand science.	No	Other	I do not know					No	No																Other	anonymised data	Yes	I don't know	I don't know		Maybe	Stage 3: Year 5 & Year 6
	Yes	Yes	Female	50-59	11 to 15	Science K-6,Creative arts ,Languages		First year	anonymised data	Primary school	Public	Co-ed	No		Citizen science is where people are aware of, involved in, and seek to understand science.	No	Lack of knowledge of available programs	I do not know					Yes		Average	Stage 2: Year 3 & Year 4	anonymised data		Department of Education		Lessons across one term		No		No	2 years	Yes				anonymised data	Yes	Yes	Yes		Yes	Early Stage 1: Kindergarten,Stage 1: Year 1 & Year 2,Stage 2: Year 3 & Year 4,Stage 3: Year 5 & Year 6
	Yes	Yes	Female	40-49	16-20	English		No tertiary experience	anonymised data	Combined/central school	Independent religious	Single sex girls	No		Citizen science is public participation and collaboration in scientific research.	No	Lack of time	Yes					No	No																Lack of curriculum alignment	anonymised data	Yes	I don't know	I don't know		Maybe	Stage 5: Year 9 & Year 10
	Yes	Yes	Female	50-59	20+	Science K-6,Mathematics,English ,HSIE ,PDHPE,Creative arts		Third year	anonymised data	Primary school	Public	Co-ed	No		Citizen science is public participation and collaboration in scientific research.	Yes			anonymised data		A few times	Average	No	Yes																Not sure what to do		Yes	I don't know	I don't know		Maybe	Stage 3: Year 5 & Year 6
	Yes	Yes	Female	40-49	20+	Science K-6,Mathematics,English ,HSIE ,PDHPE,Creative arts		Masters	anonymised data	Primary school	Independent non-religious	Co-ed	Yes	Good	Citizen science is public participation and collaboration in scientific research.	Yes			anonymised data		Once a month	Good	Yes		Good	Stage 2: Year 3 & Year 4	anonymised data		Other	anonymised data	Lessons across a full year		No		Yes, increased use	2 years	Yes				anonymised data	Yes	Yes	Yes	anonymised data	Yes	Stage 2: Year 3 & Year 4,Stage 3: Year 5 & Year 6
	Yes	Yes	Female	40-49	20+	Science K-6		No tertiary experience	anonymised data	Primary school	Public	Co-ed	No		Citizen science is about understanding science, it's content, processes, and social factors.	Yes			anonymised data		Once	Very poor	Yes		Poor	Early Stage 1: Kindergarten,Stage 1: Year 1 & Year 2	anonymised data		Previous experience		Multiple occasions		No		Yes, increased use	2 years	Yes					Yes	I don't know	Yes		Maybe	Early Stage 1: Kindergarten,Stage 1: Year 1 & Year 2
	Yes	Yes	Female	30-39	5 to 10			No tertiary experience	anonymised data	Primary school	Public	Co-ed	No		Citizen science is where people are aware of, involved in, and seek to understand science.	No	Lack of interest	I do not know					Yes
	Yes	Yes	Female	20-29	1 to 5	Science K-6,Mathematics,English ,HSIE ,PDHPE,Creative arts		Masters	anonymised data	Primary school	Public	Co-ed	No		Citizen science is about understanding science, it's content, processes, and social factors.	Yes			anonymised data	anonymised data	Registered but never participated	Average	No	Yes																Never thought of this before
	Yes	Yes
	Yes	Yes	Female	50-59	20+	Science K-6,Mathematics,English ,HSIE ,PDHPE,Creative arts		First year	anonymised data	Primary school	Public	Co-ed	No		Citizen science is public participation and collaboration in scientific research.	No	Lack of time	No					No	No																Time commitments	anonymised data	Yes	Yes	I don't know	anonymised data	No
	Yes	Yes	Female	50-59	20+	HSIE ,TAS		First year	anonymised data	Secondary school	Public	Co-ed	No		Citizen science is where people are aware of, involved in, and seek to understand science.	No	Lack of knowledge of available programs	I do not know					No	No																Not sure what to do	anonymised data	Yes	Yes	I don't know		Maybe	Stage 6: Year 11 & Year 12
	Yes	Yes	Female	30-39	5 to 10	HSIE		No tertiary experience	anonymised data	Secondary school	Public	Co-ed	No		Citizen science is the public's awareness of science.	No	Lack of knowledge of available programs	I do not know					No	Yes																Not sure what to do		Yes	I don't know	I don't know		Yes	Stage 4: Year 7 & Year 8,Stage 5: Year 9 & Year 10
	Yes	Yes	Female	40-49	16-20	HSIE		First year	anonymised data	Secondary school	Public	Co-ed	Yes	Poor	Citizen science is public participation and collaboration in scientific research.	No	Lack of knowledge of available programs	Yes					No	Yes																Unaware of available projects		Yes	Yes	Yes		Yes	Stage 4: Year 7 & Year 8
	Yes	Yes	Male	60+	20+	Science 7-10,Chemistry,Physics,Biology,Mathematics		Third year	anonymised data	Secondary school	Public	Co-ed	No		Citizen science is where people are aware of, involved in, and seek to understand science.	Yes			anonymised data		A few times	Average	Yes		Average	Stage 4: Year 7 & Year 8,Stage 5: Year 9 & Year 10	anonymised data		Your student(s) made you aware of this option		Multiple occasions		No		No	1 year	Yes				anonymised data	Yes	Yes	Yes	anonymised data	Yes	Stage 5: Year 9 & Year 10
	Yes	Yes	Male	30-39	1 to 5	HSIE ,Creative arts ,Languages		Masters	anonymised data	Secondary school	Public	Co-ed	No		Citizen science is where people are aware of, involved in, and seek to understand science.	No	Lack of knowledge of available programs ,Other	Yes					No	Yes																Never thought of this before	anonymised data	Yes	Yes	I don't know		Yes	Stage 4: Year 7 & Year 8,Stage 5: Year 9 & Year 10,Stage 6: Year 11 & Year 12
	Yes	Yes	Female	40-49	5 to 10	English ,HSIE ,PDHPE		Masters	anonymised data	Secondary school	Public	Co-ed	No		Citizen science is public participation and collaboration in scientific research.	No	Lack of knowledge of available programs	Yes					No	Yes																Unaware of available projects	anonymised data	Yes	I don't know	I don't know	anonymised data	Maybe	Stage 4: Year 7 & Year 8,Stage 5: Year 9 & Year 10
	Yes	Yes	Female	30-39	11 to 15	Science K-6,Mathematics,TAS		First year	anonymised data	Secondary school	Public	Co-ed	No		Citizen science is where people are aware of, involved in, and seek to understand science.	No	Lack of interest	I do not know					No	Yes																Never thought of this before	anonymised data	Yes	I don't know	I don't know		Yes	Stage 4: Year 7 & Year 8,Stage 5: Year 9 & Year 10
	Yes	Yes	Female	30-39	11 to 15	PDHPE,Creative arts		First year	anonymised data	Secondary school	Public	Co-ed	No		Citizen science is about understanding science, it's content, processes, and social factors.	No	Lack of knowledge of available programs	Yes					No	Yes																Never thought of this before	anonymised data	Yes	Yes	I don't know		Maybe	Stage 4: Year 7 & Year 8
	Yes	Yes	Male	40-49	16-20	Science 7-10,Chemistry,Biology		Third year	anonymised data	Secondary school	Public	Co-ed	No		Citizen science is the public's awareness of science.	No	Lack of knowledge of available programs	Yes					No	Yes																Unaware of available projects	anonymised data	Yes	Yes	I don't know	anonymised data	Yes	Stage 4: Year 7 & Year 8,Stage 5: Year 9 & Year 10,Stage 6: Year 11 & Year 12
	Yes	Yes	Male	20-29	1 to 5	Science 7-10,Biology		Third year	anonymised data	Secondary school	Public	Co-ed	Yes	Poor	Citizen science is the public's awareness of science.	No	Lack of knowledge of available programs	I do not know					No	Yes																Never thought of this before		Yes	Yes	I don't know		Yes	Stage 4: Year 7 & Year 8,Stage 6: Year 11 & Year 12
	Yes	Yes	Female	20-29	1 to 5	Creative arts		Masters	anonymised data	Secondary school	Public	Co-ed	No		Citizen science is about understanding science, it's content, processes, and social factors.	No	Lack of time	Yes					Yes		Good	Stage 5: Year 9 & Year 10	anonymised data		News/social media		Single occasion		Yes	anonymised data	Yes, for the first time	<1 year	Yes				anonymised data	Yes	Yes	I don't know		Yes	Stage 5: Year 9 & Year 10
	Yes	Yes	Male	50-59	16-20	Mathematics		Second year	anonymised data	Secondary school	Public	Co-ed	Yes	Very poor	Citizen science is public participation and collaboration in scientific research.	Yes			anonymised data		Once	Very poor	No	Yes																Time commitments	anonymised data	Yes	Yes	I don't know		Maybe	Stage 4: Year 7 & Year 8
	Yes	Yes	Male	20-29	1 to 5	English ,HSIE		No tertiary experience	anonymised data	Secondary school	Public	Co-ed	No		Citizen science is public participation and collaboration in scientific research.	No	Lack of knowledge of available programs	I do not know					No	Yes																Unaware of available projects	anonymised data	Yes	No	I don't know		Maybe	Stage 4: Year 7 & Year 8
	Yes	Yes	Female	50-59	5 to 10	PDHPE		Third year	anonymised data	Secondary school	Public	Co-ed	No		Citizen science is about understanding science, it's content, processes, and social factors.	No	Lack of knowledge of available programs	I do not know					No	Yes																Unaware of available projects	anonymised data	Yes	I don't know	Yes		Maybe	Stage 4: Year 7 & Year 8
	Yes	Yes	Male	40-49	16-20	PDHPE		Honours	anonymised data	Secondary school	Public	Co-ed	No		Citizen science is public participation and collaboration in scientific research.	No	Lack of time	Yes					No	Yes																Never thought of this before	anonymised data	Yes	I don't know	I don't know	anonymised data	Yes	Stage 4: Year 7 & Year 8,Stage 5: Year 9 & Year 10
	Yes	Yes	Male	30-39	16-20	Creative arts		No tertiary experience	anonymised data	Secondary school	Public	Co-ed	No		Citizen science is public participation and collaboration in scientific research.	Yes			anonymised data	anonymised data	Registered but never participated	Very good	No	No																Lack of curriculum alignment	anonymised data	Yes	Yes	I don't know	anonymised data	No
	Yes	Yes	Female	40-49	20+	Science K-6		No tertiary experience	anonymised data	Primary school	Public	Co-ed	No		Citizen science is about understanding science, it's content, processes, and social factors.	No	Lack of knowledge of available programs	I do not know					Yes
	Yes	Yes	Female	30-39	5 to 10	HSIE ,Creative arts		Third year	anonymised data	Secondary school	Public	Single sex boys	Yes	Average	Citizen science is public participation and collaboration in scientific research.	No	Lack of time	I do not know					No	Yes																Never thought of this before		Yes	I don't know	I don't know		Maybe	Stage 4: Year 7 & Year 8,Stage 5: Year 9 & Year 10,Stage 6: Year 11 & Year 12
	Yes	Yes	Female	50-59	20+			Masters	anonymised data	Secondary school	Public	Single sex boys	Yes	Very Good	Citizen science is public participation and collaboration in scientific research.	Yes			anonymised data		A few times	Poor	Yes		Poor	Stage 5: Year 9 & Year 10	anonymised data		Other		Multiple occasions		No		No	>3 years	Yes				anonymised data	Yes	Yes	Yes		Yes	Stage 4: Year 7 & Year 8,Stage 5: Year 9 & Year 10,Stage 6: Year 11 & Year 12
	Yes	Yes	Female	50-59	20+	English		No tertiary experience	anonymised data	Secondary school	Public	Co-ed	No		Citizen science is where people are aware of, involved in, and seek to understand science.	No	Lack of knowledge of available programs	I do not know					No	Yes																Unaware of available projects	anonymised data	Yes	Yes	I don't know		Maybe	Stage 4: Year 7 & Year 8
	Yes	Yes	Female	50-59	20+	English		No tertiary experience	anonymised data	Secondary school	Public	Co-ed	No		Citizen science is about understanding science, it's content, processes, and social factors.	Yes			anonymised data		Once a month	Average	No	Yes																Lack of curriculum alignment	anonymised data	Yes	Yes	I don't know		No
	Yes	Yes	Female	20-29	1 to 5	Science 7-10,Biology,PDHPE		Third year	anonymised data	Secondary school	Public	Co-ed	No		Citizen science is about understanding science, it's content, processes, and social factors.	No	Lack of knowledge of available programs	I do not know					No	Yes																Not sure what to do	anonymised data	Yes	Yes	I don't know		Yes	Stage 4: Year 7 & Year 8,Stage 5: Year 9 & Year 10,Stage 6: Year 11 & Year 12
	Yes	Yes	Male	30-39	11 to 15	English		No tertiary experience	anonymised data	Secondary school	Public	Co-ed	No		Citizen science is public participation and collaboration in scientific research.	No	Lack of knowledge of available programs	I do not know					No	Yes																Unaware of available projects	anonymised data	Yes	Yes	I don't know		No
	Yes	Yes	Female	30-39	11 to 15	Science K-6,Mathematics,English ,HSIE ,PDHPE,Creative arts		Masters	anonymised data	Primary school	Public	Co-ed	Yes	Average	Citizen science is public participation and collaboration in scientific research.	No	Lack of knowledge of available programs	Yes					No	Yes																Not sure what to do	anonymised data	Yes	Yes	Yes		Yes	Stage 3: Year 5 & Year 6
	Yes	Yes	Female	40-49	11 to 15	Science K-6,Mathematics,English ,HSIE ,PDHPE,Creative arts		No tertiary experience	anonymised data	Primary school	Religious	Co-ed	No		Citizen science is where people are aware of, involved in, and seek to understand science.	Yes			anonymised data	anonymised data	A few times	Poor	Yes		Poor	Stage 1: Year 1 & Year 2	anonymised data		Science Week		Single occasion		Yes	anonymised data	No	2 years	Yes				anonymised data	Yes	I don't know	Yes		Yes	Stage 1: Year 1 & Year 2,Stage 2: Year 3 & Year 4
	Yes	Yes	Female	50-59	20+	English		No tertiary experience	anonymised data	Primary school	Public	Co-ed	Yes	Good	Citizen science is where people are aware of, involved in, and seek to understand science.	No	Lack of knowledge of available programs	Yes					No	Yes																Other		Yes	Yes	I don't know		Maybe	Stage 3: Year 5 & Year 6
	Yes	Yes	Male	40-49	16-20	Science K-6,Science 7-10,Biology,HSIE		Second year	anonymised data	Combined/central school	Public	Co-ed	Yes	Good	Citizen science is public participation and collaboration in scientific research.	Yes			anonymised data		A few times	Very good	Yes		Good	Stage 2: Year 3 & Year 4,Stage 3: Year 5 & Year 6,Stage 4: Year 7 & Year 8,Stage 5: Year 9 & Year 10,Stage 6: Year 11 & Year 12	anonymised data	anonymised data	Other	anonymised data	Multiple occasions		Yes	anonymised data	No	3 years	Yes				anonymised data	Yes	Yes	Yes		No
	Yes	Yes	Female	50-59	20+	Science 7-10		Honours	anonymised data	Secondary school	Independent religious	Co-ed	Yes	Good	Citizen science is public participation and collaboration in scientific research.	Yes			anonymised data	anonymised data	Once a month	Good	Yes		Good	Stage 4: Year 7 & Year 8,Stage 5: Year 9 & Year 10	anonymised data	anonymised data	News/social media		Lessons across one term		No		Yes, increased use	>3 years	Yes				anonymised data	Yes	Yes	Yes	anonymised data	Maybe	Stage 4: Year 7 & Year 8
	Yes	Yes	Female	50-59	20+	Science K-6,Mathematics		Second year	anonymised data	Combined/central school	Public	Co-ed	Yes	Average	Citizen science is about understanding science, it's content, processes, and social factors.	No	Lack of time	I do not know					No	No																Time commitments	anonymised data	Yes	I don't know	No		Maybe	Early Stage 1: Kindergarten
	Yes	No
	Yes	Yes	Male	20-29	1 to 5	Science 7-10,Chemistry,Physics,Mathematics		Third year	anonymised data	Secondary school	Public	Co-ed	No		Citizen science is about understanding science, it's content, processes, and social factors.	No	Lack of knowledge of available programs	I do not know					No	Yes																Unaware of available projects	anonymised data	Yes	No	I don't know		Maybe	Stage 4: Year 7 & Year 8,Stage 6: Year 11 & Year 12
	Yes	Yes	Female	40-49	11 to 15	Science 7-10,Chemistry,Physics		Third year	anonymised data	Secondary school	Public	Single sex girls	Yes	Average	Citizen science is public participation and collaboration in scientific research.	Yes			anonymised data		A few times	Average	Yes		Poor	Stage 5: Year 9 & Year 10	anonymised data		News/social media		Single occasion		No		No	<1 year	Yes				anonymised data	Yes	Yes	Yes		Yes	Stage 4: Year 7 & Year 8,Stage 5: Year 9 & Year 10,Stage 6: Year 11 & Year 12
	Yes	Yes	Female	60+	20+	Mathematics,English ,PDHPE,Languages		No tertiary experience	anonymised data	Primary school	Public	Co-ed	No		Citizen science is where people are aware of, involved in, and seek to understand science.	No	Other	Yes					No	Yes																Lack of curriculum alignment	anonymised data	Yes	Yes	Yes		Maybe	Stage 2: Year 3 & Year 4
	Yes	Yes	Female	20-29	1 to 5	Science 7-10,Chemistry,Physics		Third year	anonymised data	Secondary school	Religious	Co-ed	Yes	Poor	Citizen science is where people are aware of, involved in, and seek to understand science.	Yes			anonymised data		Once	Average	Yes
	Yes	Yes	Female	20-29	1 to 5	HSIE		Masters	anonymised data	Secondary school	Public	Co-ed
	Yes	Yes	Female	20-29	1 to 5	Creative arts		No tertiary experience	anonymised data	Combined/central school	Independent non-religious	Co-ed	No		Citizen science is public participation and collaboration in scientific research.	Yes			anonymised data		Once a week	Good	No	Yes																Not sure what to do
	Yes	Yes	Male	50-59	20+			Second year	anonymised data	Combined/central school	Independent religious	Co-ed	Yes	Good	Citizen science is where people are aware of, involved in, and seek to understand science.	Yes			anonymised data	anonymised data	A few times	Poor	No	Yes																Other	anonymised data	No	Yes	Yes		Maybe	Early Stage 1: Kindergarten,Stage 1: Year 1 & Year 2,Stage 2: Year 3 & Year 4,Stage 3: Year 5 & Year 6,Stage 4: Year 7 & Year 8,Stage 5: Year 9 & Year 10,Stage 6: Year 11 & Year 12
	Yes	Yes	Female	50-59	20+	Science K-6,Mathematics,English ,HSIE ,PDHPE,Creative arts		First year	anonymised data	Combined/central school	Religious	Co-ed	No		Citizen science is about understanding science, it's content, processes, and social factors.	No	Lack of knowledge of available programs ,Lack of resources	Yes					No	Yes																Unaware of available projects
	Yes	Yes	Female	60+	20+	Science 7-10,English ,HSIE		No tertiary experience	anonymised data	Combined/central school	Public	Single sex boys	Yes	Average	Citizen science is where people are aware of, involved in, and seek to understand science.	Yes			anonymised data		A few times	Average	No	Yes																Unaware of available projects
	Yes	Yes	Male	40-49	20+	Science 7-10		Third year	anonymised data	Secondary school	Public	Co-ed	Yes	Good	Citizen science is public participation and collaboration in scientific research.	Yes			anonymised data		Once a month	Average	Yes
	Yes	Yes	Female	30-39	11 to 15	Science K-6,Mathematics,English ,HSIE ,PDHPE,Creative arts		No tertiary experience	anonymised data	Primary school	Public	Co-ed	No		Citizen science is where people are aware of, involved in, and seek to understand science.	No	Lack of knowledge of available programs	I do not know					No	Yes																Not sure what to do		Yes	I don't know	I don't know
	Yes	Yes	Female	40-49	16-20	Creative arts		Honours	anonymised data	Secondary school	Public	Co-ed	No		Citizen science is public participation and collaboration in scientific research.	No	Lack of knowledge of available programs	I do not know					No	Yes																Not sure what to do		I don't know	I don't know	I don't know		Yes	Stage 4: Year 7 & Year 8,Stage 5: Year 9 & Year 10
	Yes	Yes	Male	20-29	1 to 5	Science 7-10,Biology		First year	anonymised data	Secondary school	Religious	Single sex boys	Yes	Good	Citizen science is public participation and collaboration in scientific research.	Yes
	Yes	Yes	Female	30-39	5 to 10	Science K-6,Mathematics,English ,HSIE ,PDHPE,Creative arts		Honours	anonymised data	Primary school	Public	Co-ed	No		Citizen science is where people are aware of, involved in, and seek to understand science.	No
	Yes	No
	Yes	Yes	Female	20-29	1 to 5	Science K-6,Mathematics,English ,HSIE ,PDHPE,Creative arts		Third year	anonymised data	Primary school	Independent non-religious	Co-ed	Yes	Poor	Citizen science is public participation and collaboration in scientific research.	No	Lack of knowledge of available programs	I do not know					No	Yes																Never thought of this before	anonymised data	Yes	I don't know	I don't know	anonymised data	Yes	Stage 2: Year 3 & Year 4,Stage 3: Year 5 & Year 6
	Yes	Yes	Female	30-39	16-20	PDHPE		Masters	anonymised data	Secondary school	Public	Co-ed	No		Citizen science is public participation and collaboration in scientific research.	No
	Yes	Yes	Female	30-39	5 to 10	Science K-6		Masters	anonymised data	Primary school	Public	Co-ed	No		Citizen science is where people are aware of, involved in, and seek to understand science.	No	Lack of knowledge of available programs	Yes					No	Yes																Unaware of available projects
	Yes	Yes	Female	50-59	5 to 10	Mathematics,English		No tertiary experience	anonymised data	Primary school	Public	Co-ed	No		Citizen science is where people are aware of, involved in, and seek to understand science.	No	Lack of interest	I do not know					Yes		Average	Stage 1: Year 1 & Year 2,Stage 2: Year 3 & Year 4	anonymised data		News/social media		Lessons across one term		No		Yes, for the first time	1 year	Yes				anonymised data	Yes	Yes	I don't know		Maybe	Stage 2: Year 3 & Year 4
	Yes	No
	Yes	Yes	Prefer not to say	50-59	20+	Science 7-10,Chemistry		PhD or above	anonymised data	Secondary school	Public	Co-ed	No		Citizen science is public participation and collaboration in scientific research.	No	Lack of knowledge of available programs	I do not know					No	Yes																Never thought of this before
	Yes	Yes	Female	40-49	5 to 10	Science 7-10,Chemistry,Biology		Masters	anonymised data	Combined/central school	Public	Co-ed	Yes	Average	Citizen science is where people are aware of, involved in, and seek to understand science.	Yes			anonymised data	anonymised data	A few times	Poor	Yes		Average	Stage 5: Year 9 & Year 10	anonymised data		Another teacher		Single occasion		No		No	2 years	Yes				anonymised data	Yes	Yes	I don't know		Yes	Stage 5: Year 9 & Year 10,Stage 6: Year 11 & Year 12
	Yes	Yes	Female	40-49	20+	PDHPE		First year	anonymised data	Combined/central school	Public	Co-ed	Yes	Poor	Citizen science is where people are aware of, involved in, and seek to understand science.	No	Lack of time ,Lack of knowledge of available programs	Yes					No	Yes																Unaware of available projects	anonymised data	Yes	Yes	Yes		Yes	Early Stage 1: Kindergarten,Stage 1: Year 1 & Year 2,Stage 2: Year 3 & Year 4,Stage 3: Year 5 & Year 6,Stage 4: Year 7 & Year 8,Stage 5: Year 9 & Year 10,Stage 6: Year 11 & Year 12
	Yes	Yes	Male	20-29	1 to 5	Science K-6		No tertiary experience	anonymised data
	Yes	Yes	Female	30-39	1 to 5			Masters	anonymised data	Primary school	Public	Co-ed	No		Citizen science is where people are aware of, involved in, and seek to understand science.	No	Other	Yes					Yes
	Yes	Yes	Male	40-49	16-20	Mathematics		Second year	anonymised data	Secondary school	Public	Co-ed	No		Citizen science is where people are aware of, involved in, and seek to understand science.
	Yes	Yes	Female	30-39	11 to 15	Science K-6,Mathematics,TAS		First year	anonymised data	Secondary school	Public	Co-ed	No		Citizen science is where people are aware of, involved in, and seek to understand science.	No	Lack of interest	I do not know					No	Yes																Unaware of available projects
	Yes	Yes	Female	40-49	20+	Creative arts		No tertiary experience	anonymised data	Secondary school	Public	Co-ed	No		Citizen science is about understanding science, it's content, processes, and social factors.	Yes			anonymised data		Once	Good	Yes
	Yes	Yes	Female	20-29	1 to 5	TAS		Honours	anonymised data	Secondary school	Public	Single sex boys	No		Citizen science is public participation and collaboration in scientific research.	Yes
	Yes	Yes	Male	40-49	1 to 5	HSIE		No tertiary experience	anonymised data	Secondary school	Public	Co-ed	Yes	Average	Citizen science is public participation and collaboration in scientific research.	No	Other	I do not know					No	Yes																Lack of curriculum alignment
	Yes	Yes	Female	20-29	1 to 5	Science 7-10,Chemistry,Mathematics,TAS		Third year	anonymised data	Secondary school	Public	Co-ed	Yes	Good	Citizen science is public participation and collaboration in scientific research.	No	Lack of knowledge of available programs	Yes					No	Yes																Unaware of available projects		Yes	Yes	Yes		Yes	Stage 4: Year 7 & Year 8,Stage 5: Year 9 & Year 10
	Yes	Yes	Female	50-59	5 to 10	Science K-6		Third year	anonymised data	Primary school	Independent religious	Co-ed	No		Citizen science is public participation and collaboration in scientific research.	Yes			anonymised data	anonymised data	Once	Very good	Yes		Very good	Stage 3: Year 5 & Year 6	anonymised data	anonymised data	Another teacher		Multiple occasions		Yes		No	<1 year	Yes				anonymised data	Yes	Yes	Yes		Yes	Stage 3: Year 5 & Year 6
	Yes	Yes	Female	40-49	11 to 15	Science K-6		Third year	anonymised data	Primary school	Public	Co-ed	Yes	Average	Citizen science is public participation and collaboration in scientific research.	Yes			anonymised data		A few times	Very good	No	Yes																Never thought of this before	anonymised data	Yes	Yes	I don't know		Yes	Early Stage 1: Kindergarten,Stage 1: Year 1 & Year 2,Stage 2: Year 3 & Year 4,Stage 3: Year 5 & Year 6
	Yes	Yes	Female	30-39	5 to 10	Science K-6,Mathematics,English		First year	anonymised data	Primary school	Public	Co-ed	No		Citizen science is public participation and collaboration in scientific research.	No	Lack of knowledge of available programs	I do not know					No	Yes																Not sure what to do	anonymised data	Yes	Yes	I don't know	anonymised data	Yes	Early Stage 1: Kindergarten,Stage 1: Year 1 & Year 2,Stage 2: Year 3 & Year 4,Stage 3: Year 5 & Year 6
	Yes	Yes	Male	40-49	1 to 5	Science 7-10,Physics		First year	anonymised data	Secondary school	Public	Co-ed	Yes	Poor	Citizen science is public participation and collaboration in scientific research.	No	Lack of knowledge of available programs	Yes					No	Yes																Unaware of available projects	anonymised data	Yes	Yes	I don't know		Yes	Stage 4: Year 7 & Year 8,Stage 5: Year 9 & Year 10
	Yes	Yes	Male	30-39	5 to 10	Mathematics,TAS		No tertiary experience	anonymised data	Secondary school	Public	Co-ed	Yes	Average	Citizen science is about understanding science, it's content, processes, and social factors.	No	Lack of time ,Lack of knowledge of available programs	Yes					No	Yes																Never thought of this before	anonymised data	Yes	Yes	I don't know		Yes	Stage 4: Year 7 & Year 8
	Yes	Yes	Female	40-49	20+	Science K-6,Mathematics,English ,Creative arts		No tertiary experience	anonymised data	Primary school	Public	Co-ed	Yes	Very Good	Citizen science is public participation and collaboration in scientific research.	Yes			anonymised data	anonymised data	A few times	Good	Yes		Very good	Early Stage 1: Kindergarten,Stage 1: Year 1 & Year 2,Stage 2: Year 3 & Year 4,Stage 3: Year 5 & Year 6	anonymised data	anonymised data	Science Week		Multiple occasions		Yes	anonymised data	No	2 years	Yes				anonymised data	Yes	Yes	Yes	anonymised data	Yes	Stage 2: Year 3 & Year 4,Stage 3: Year 5 & Year 6
	Yes	Yes	Female	50-59	20+	Science K-6		Third year	anonymised data	Primary school	Public	Co-ed
	Yes	No
	Yes	Yes	Male	60+	20+			Masters	anonymised data	Primary school	Religious	Co-ed	Yes	Very Good	Citizen science is public participation and collaboration in scientific research.	Yes			anonymised data		Once	Very good	No	Yes																Unaware of available projects	anonymised data	Yes	Yes	Yes	anonymised data	Yes	Stage 3: Year 5 & Year 6
	Yes	Yes	Male	30-39	5 to 10	Science K-6		Second year	anonymised data	Primary school	Independent religious	Single sex boys	Yes	Good	Citizen science is public participation and collaboration in scientific research.	No	Lack of time	I do not know					Yes		Average	Stage 3: Year 5 & Year 6	anonymised data		Another teacher		Single occasion		No		No	<1 year	Yes				anonymised data	Yes	Yes	I don't know		Maybe	Stage 3: Year 5 & Year 6
	Yes	Yes	Female	40-49	20+			Masters	anonymised data	Primary school	Religious	Co-ed	No		Citizen science is where people are aware of, involved in, and seek to understand science.	No	Lack of knowledge of available programs	I do not know					Yes		Poor	Stage 3: Year 5 & Year 6	anonymised data	anonymised data	Other	anonymised data	Other	anonymised data	No		No	<1 year	Yes				anonymised data	Yes	Yes	Yes		Yes	Early Stage 1: Kindergarten,Stage 1: Year 1 & Year 2,Stage 2: Year 3 & Year 4,Stage 3: Year 5 & Year 6
	Yes	Yes	Female	60+	20+	Science K-6,Mathematics,English ,HSIE ,PDHPE,Creative arts		Third year	anonymised data	Primary school	Public	Co-ed	No		Citizen science is where people are aware of, involved in, and seek to understand science.	No	Lack of knowledge of available programs	I do not know					No	Yes																Unaware of available projects	anonymised data	Yes	I don't know	I don't know		Maybe	Early Stage 1: Kindergarten,Stage 1: Year 1 & Year 2
	Yes	Yes	Female	40-49	16-20			No tertiary experience	anonymised data	Primary school	Public	Co-ed	No		Citizen science is where people are aware of, involved in, and seek to understand science.	No	Lack of knowledge of available programs	I do not know					No	Yes																Unaware of available projects		Yes	I don't know	I don't know		Maybe	Early Stage 1: Kindergarten
	Yes	Yes	Male	30-39	5 to 10			Masters	anonymised data	Primary school	Public	Co-ed	No		Citizen science is public participation and collaboration in scientific research.	No	Lack of time	Yes					No	Yes																Time commitments	anonymised data	Yes	I don't know	I don't know		Yes	Stage 2: Year 3 & Year 4
	Yes	Yes	Female	30-39	11 to 15	Science K-6		No tertiary experience	anonymised data	Primary school	Independent religious	Co-ed	No		Citizen science is where people are aware of, involved in, and seek to understand science.	Yes
	Yes	Yes	Female	40-49	20+	Science 7-10,Chemistry,Physics		Honours	anonymised data	Combined/central school	Independent religious	Co-ed	Yes	Very Good	Citizen science is public participation and collaboration in scientific research.	No	Lack of time	Yes					No	Yes																Time commitments	anonymised data	Yes	Yes	Yes		Yes	Stage 4: Year 7 & Year 8,Stage 5: Year 9 & Year 10,Stage 6: Year 11 & Year 12
	Yes	Yes	Female	50-59	20+	Science K-6,Mathematics,English ,PDHPE,Creative arts ,TAS		No tertiary experience	anonymised data	Primary school	Public	Co-ed
	Yes	Yes	Female	50-59	20+	Science 7-10,Biology		Third year	anonymised data	Secondary school	Independent non-religious	Single sex girls	Yes	Very Good	Citizen science is public participation and collaboration in scientific research.	Yes			anonymised data	anonymised data	Once a month	Good	Yes		Good	Stage 4: Year 7 & Year 8,Stage 5: Year 9 & Year 10,Stage 6: Year 11 & Year 12	anonymised data	anonymised data	Other	anonymised data	Multiple occasions		No		No	>3 years	Yes				anonymised data	No	Yes	Yes		Maybe	Stage 5: Year 9 & Year 10
	Yes	Yes	Female	50-59	16-20	Mathematics,English ,PDHPE,TAS		Honours	anonymised data	Secondary school	Public	Co-ed	No		Citizen science is where people are aware of, involved in, and seek to understand science.	No	Lack of time ,Lack of knowledge of available programs	I do not know					No	Yes																Never thought of this before		Yes	I don't know	I don't know		Maybe	Stage 4: Year 7 & Year 8
	Yes	No
	Yes	Yes	Female	40-49	1 to 5	Science K-6		No tertiary experience	anonymised data	Primary school	Public	Co-ed	Yes	Good	Citizen science is the public's awareness of science.	Yes			anonymised data		Once	Good	Yes		Good	Early Stage 1: Kindergarten	anonymised data		Another teacher		Single occasion		Yes		Yes, increased use	<1 year	Yes					Yes	Yes	Yes		Maybe	Early Stage 1: Kindergarten,Stage 6: Year 11 & Year 12
	Yes	No
	Yes	Yes	Male	40-49	5 to 10	Science K-6,Mathematics,English ,HSIE ,PDHPE,Creative arts		Masters	anonymised data	Primary school	Religious	Co-ed	No		Citizen science is public participation and collaboration in scientific research.	No	Lack of knowledge of available programs	I do not know					No	Yes																Not sure what to do	anonymised data	Yes	Yes	I don't know		Yes	Stage 1: Year 1 & Year 2
	Yes	No
	Yes	No
	Yes	Yes	Male	50-59	11 to 15	Science 7-10,HSIE		Third year	anonymised data	Secondary school	Independent religious	Co-ed	Yes	Poor	Citizen science is about understanding science, it's content, processes, and social factors.	Yes			anonymised data		Once	Very good	No	No																Time commitments	anonymised data	Yes	Yes	I don't know	anonymised data	Maybe	Stage 4: Year 7 & Year 8
	Yes	Yes	Female	40-49	20+	Science K-6,Science 7-10,Chemistry,Biology		Third year	anonymised data	Combined/central school	Independent religious	Co-ed	Yes	Very Good	Citizen science is where people are aware of, involved in, and seek to understand science.	Yes			anonymised data		A few times	Good	Yes		Good	Stage 4: Year 7 & Year 8,Stage 5: Year 9 & Year 10	anonymised data		News/social media		Multiple occasions		Yes		No	>3 years	Yes				anonymised data	Yes	Yes	Yes	anonymised data	Yes	Stage 4: Year 7 & Year 8,Stage 5: Year 9 & Year 10
	Yes	Yes	Female	50-59	20+			Third year	anonymised data	Primary school	Public	Co-ed	Yes	Poor	Citizen science is public participation and collaboration in scientific research.	Yes			anonymised data		Registered but never participated	Average	No	Yes																Unaware of available projects	anonymised data	Yes	Yes	Yes		Maybe	Early Stage 1: Kindergarten,Stage 1: Year 1 & Year 2
	Yes	Yes	Male	20-29	5 to 10	Chemistry		Third year	anonymised data	Secondary school	Public	Co-ed	Yes	Good	Citizen science is public participation and collaboration in scientific research.	Yes			anonymised data		Once a year	Good	Yes		Good	Stage 4: Year 7 & Year 8,Stage 5: Year 9 & Year 10	anonymised data		Other	anonymised data	Lessons across one term		Yes	anonymised data	No	1 year	Yes				anonymised data	Yes	I don't know	No		No
	Yes	Yes	Female	50-59	11 to 15	Biology,English		No tertiary experience	anonymised data	Primary school	Public	Co-ed	No		Citizen science is where people are aware of, involved in, and seek to understand science.	No	Lack of interest,Other	I do not know					No	Yes																Other		Yes	I don't know	I don't know		Maybe	Stage 1: Year 1 & Year 2
	Yes	Yes
	Yes	Yes	Female	40-49	11 to 15	English ,Creative arts ,Languages		Second year	anonymised data	Combined/central school	Public	Co-ed	No		Citizen science is public participation and collaboration in scientific research.	Yes			anonymised data	anonymised data	Once a month	Average	Yes		Average	Stage 5: Year 9 & Year 10	anonymised data		Previous experience		Lessons across one term		No		No	>3 years	No	Other	anonymised data		anonymised data	Yes	I don't know	I don't know		Maybe	Stage 4: Year 7 & Year 8
	No	Yes
	Yes	Yes
	Yes	Yes	Male	30-39	11 to 15	Science 7-10,Biology		Third year	anonymised data	Secondary school	Public	Co-ed	Yes	Good	Citizen science is public participation and collaboration in scientific research.	Yes			anonymised data		A few times	Good	No	Yes																Time commitments	anonymised data	Yes	I don't know	Yes		Yes	Stage 4: Year 7 & Year 8,Stage 5: Year 9 & Year 10,Stage 6: Year 11 & Year 12
	Yes	Yes	Female	20-29	1 to 5	Science 7-10,Chemistry		Third year	anonymised data	Secondary school	Public	Co-ed	Yes	Average	Citizen science is the public's awareness of science.	No	Lack of knowledge of available programs	I do not know					No	Yes																Lack of curriculum alignment		Yes	I don't know	I don't know		Yes	Stage 4: Year 7 & Year 8,Stage 5: Year 9 & Year 10,Stage 6: Year 11 & Year 12
	Yes	Yes	Female	20-29	1 to 5	HSIE ,Languages		No tertiary experience	anonymised data	Secondary school	Public	Co-ed	No		Citizen science is where people are aware of, involved in, and seek to understand science.	No	Lack of knowledge of available programs	I do not know					No	Yes																Never thought of this before	anonymised data	Yes	Yes	I don't know		Yes	Stage 4: Year 7 & Year 8,Stage 5: Year 9 & Year 10,Stage 6: Year 11 & Year 12
	Yes	Yes	Male	30-39	5 to 10	HSIE		No tertiary experience	anonymised data	Secondary school	Public	Co-ed	No		Citizen science is public participation and collaboration in scientific research.	No	Lack of knowledge of available programs	No					No	No																Not sure what to do	anonymised data	Yes	No	I don't know		Maybe	Stage 4: Year 7 & Year 8,Stage 5: Year 9 & Year 10
	Yes	Yes	Male	30-39	11 to 15	Mathematics,English ,PDHPE		Second year	anonymised data	Secondary school	Public	Co-ed	Yes	Average	Citizen science is public participation and collaboration in scientific research.	Yes			anonymised data		A few times	Good	Yes		Good	Stage 4: Year 7 & Year 8,Stage 5: Year 9 & Year 10	anonymised data		Another teacher		Multiple occasions		No		No	2 years	Yes				anonymised data	Yes	Yes	Yes		Yes	Stage 4: Year 7 & Year 8,Stage 5: Year 9 & Year 10
	Yes	Yes	Male	60+	20+	TAS		First year	anonymised data	Secondary school	Public	Co-ed	Yes	Average	Citizen science is about understanding science, it's content, processes, and social factors.	No	Lack of knowledge of available programs	Yes					Yes		Average	Stage 5: Year 9 & Year 10	anonymised data		Documentary		Lessons across one term		No		No	>3 years	Yes				anonymised data	Yes	Yes	Yes		Maybe	Stage 5: Year 9 & Year 10
	Yes	Yes	Male	50-59	20+	PDHPE		Masters	anonymised data	Secondary school	Public	Co-ed	No		Citizen science is about understanding science, it's content, processes, and social factors.	Yes			anonymised data		Once	Good	Yes		Good	Stage 5: Year 9 & Year 10,Stage 6: Year 11 & Year 12	anonymised data		Department of Education		Lessons across one term		No		Yes, for the first time	<1 year	Yes					Yes	Yes	Yes		Maybe	Stage 5: Year 9 & Year 10
	Yes	Yes	Female	50-59	20+	HSIE		First year	anonymised data	Secondary school	Public	Co-ed	Yes	Good	Citizen science is public participation and collaboration in scientific research.	Yes			anonymised data		A few times	Very good	No	Yes																Never thought of this before	anonymised data	Yes	Yes	I don't know		Maybe	Stage 4: Year 7 & Year 8,Stage 5: Year 9 & Year 10,Stage 6: Year 11 & Year 12
	Yes	Yes	Female	30-39	5 to 10	Science 7-10,Biology		Masters	anonymised data	Secondary school	Public	Co-ed	Yes	Good	Citizen science is public participation and collaboration in scientific research.	Yes			anonymised data	anonymised data	A few times	Average	No	Yes																Time commitments	anonymised data	Yes	I don't know	Yes		Maybe	Stage 5: Year 9 & Year 10,Stage 6: Year 11 & Year 12
	Yes	Yes	Female	20-29	1 to 5	Science 7-10,Chemistry,Biology		Masters	anonymised data	Secondary school	Public	Co-ed	Yes	Poor	Citizen science is where people are aware of, involved in, and seek to understand science.	No	Lack of time ,Lack of knowledge of available programs	Yes					No	Yes																Unaware of available projects	anonymised data	Yes	I don't know	I don't know		Yes	Stage 4: Year 7 & Year 8,Stage 5: Year 9 & Year 10,Stage 6: Year 11 & Year 12
	Yes	Yes	Female	50-59	20+	Mathematics		Third year	anonymised data	Secondary school	Public	Co-ed	No		Citizen science is where people are aware of, involved in, and seek to understand science.	Yes			anonymised data		Registered but never participated	Very poor	No	No																Lack of curriculum alignment		Yes	I don't know	I don't know		No
	Yes	Yes	Male	40-49	16-20	Science 7-10,Chemistry,Mathematics,English ,PDHPE		No tertiary experience	anonymised data	Secondary school	Public	Co-ed	Yes	Average	Citizen science is public participation and collaboration in scientific research.	No	Lack of time ,Lack of knowledge of available programs	Yes					No	No																Lack of curriculum alignment	anonymised data	Yes	I don't know	I don't know		No
	Yes	Yes	Prefer not to say	50-59	20+	English		No tertiary experience	anonymised data	Secondary school	Public	Co-ed	No		Citizen science is about understanding science, it's content, processes, and social factors.	No	Lack of knowledge of available programs	I do not know					No	No																Lack of curriculum alignment	anonymised data	I don't know	Yes	I don't know	anonymised data	No
	Yes	Yes	Male	30-39	1 to 5	Biology		Honours	anonymised data
	Yes	Yes	Female	30-39	11 to 15	English ,HSIE ,PDHPE,Creative arts		Third year	anonymised data	Combined/central school	Public	Co-ed	No		Citizen science is where people are aware of, involved in, and seek to understand science.	Yes			anonymised data		A few times	Good	No	No																Other	anonymised data	I don't know	Yes	I don't know		Maybe	Early Stage 1: Kindergarten,Stage 1: Year 1 & Year 2
	Yes	No
	Yes	Yes	Female	60+	20+	Creative arts		No tertiary experience	anonymised data	Secondary school	Public	Co-ed	No		Citizen science is about understanding science, it's content, processes, and social factors.	No	Lack of knowledge of available programs	I do not know					No	No																Not sure what to do		No	No	No		No
	Yes	Yes	Female	60+	20+	English ,Creative arts ,TAS		Honours	anonymised data	Primary school	Public	Co-ed	Yes	Average	Citizen science is public participation and collaboration in scientific research.	Yes			anonymised data		Once a year	Very poor	Yes		Average	Stage 1: Year 1 & Year 2,Stage 4: Year 7 & Year 8	anonymised data		Department of Education		Single occasion		No		No	<1 year	Yes				anonymised data	Yes	No	Yes		Maybe	Stage 3: Year 5 & Year 6
	Yes	Yes	Male	60+	20+	English ,HSIE		No tertiary experience	anonymised data	Secondary school	Public	Co-ed	No		Citizen science is where people are aware of, involved in, and seek to understand science.	Yes			anonymised data		Once	Good	No	No																Lack of curriculum alignment		I don't know	Yes	I don't know		Yes	Stage 5: Year 9 & Year 10
	Yes	No
	Yes	Yes	Male	30-39	5 to 10	Science K-6,Mathematics,English ,HSIE ,PDHPE,Creative arts		Third year	anonymised data	Primary school	Public	Co-ed	No		Citizen science is public participation and collaboration in scientific research.	No	Lack of knowledge of available programs	I do not know					No	Yes																Unaware of available projects	anonymised data	Yes	Yes	I don't know		Yes	Stage 1: Year 1 & Year 2,Stage 2: Year 3 & Year 4,Stage 3: Year 5 & Year 6
	Yes	Yes	Female	60+	20+	Mathematics,English ,Creative arts		No tertiary experience	anonymised data	Primary school	Religious	Co-ed	No		Citizen science is about understanding science, it's content, processes, and social factors.	Yes			anonymised data	anonymised data	Once	Average	Yes		Average	Stage 1: Year 1 & Year 2	anonymised data	anonymised data	Previous experience		Lessons across one term		No		No	>3 years	Yes					I don't know	I don't know	I don't know		No
	Yes	Yes	Male	40-49	16-20	Science 7-10,Biology		Masters	anonymised data	Secondary school	Religious	Co-ed	No		Citizen science is where people are aware of, involved in, and seek to understand science.	No	Other	Yes					No	Yes																Never thought of this before	anonymised data	Yes	Yes	Yes		Yes	Stage 4: Year 7 & Year 8,Stage 5: Year 9 & Year 10,Stage 6: Year 11 & Year 12
	Yes	Yes	Female	30-39	5 to 10			Third year	anonymised data	Primary school	Public	Co-ed	Yes	Poor	Citizen science is where people are aware of, involved in, and seek to understand science.	No	Lack of knowledge of available programs	Yes					No	Yes																Unaware of available projects	anonymised data	Yes	Yes	Yes	anonymised data	Yes	Stage 2: Year 3 & Year 4,Stage 3: Year 5 & Year 6
	Yes	Yes	Male	50-59	1 to 5	Science K-6,Mathematics,English ,HSIE ,Creative arts		Honours	anonymised data	Primary school	Religious	Co-ed	No		Citizen science is about understanding science, it's content, processes, and social factors.	No	Lack of knowledge of available programs	Yes					No	Yes																Never thought of this before		Yes	Yes	No	anonymised data	Maybe	Stage 1: Year 1 & Year 2,Stage 2: Year 3 & Year 4,Stage 3: Year 5 & Year 6
	Yes	Yes	Female	30-39	5 to 10	Science K-6,Mathematics,English ,HSIE		No tertiary experience	anonymised data	Combined/central school	Independent religious	Co-ed	No		Citizen science is where people are aware of, involved in, and seek to understand science.	No	Other	I do not know					No	Yes																Unaware of available projects	anonymised data	Yes	Yes	No		Yes	Stage 1: Year 1 & Year 2,Stage 2: Year 3 & Year 4,Stage 3: Year 5 & Year 6
	Yes	Yes	Female	40-49	5 to 10	Science K-6,Mathematics,English ,HSIE ,PDHPE,Creative arts		Third year	anonymised data	Primary school	Public	Co-ed	Yes	Average	Citizen science is public participation and collaboration in scientific research.	No	Other	I do not know					No	Yes																Other	anonymised data	Yes	Yes	I don't know	anonymised data	Yes	Early Stage 1: Kindergarten,Stage 1: Year 1 & Year 2
	Yes	Yes	Female	60+	20+	Science K-6,Mathematics,English ,HSIE ,PDHPE,Creative arts		Third year	anonymised data	Primary school	Public	Co-ed	No		Citizen science is about understanding science, it's content, processes, and social factors.	No	Lack of time	I do not know					Yes		Average	Stage 1: Year 1 & Year 2	anonymised data		Other		Other		No		No	<1 year	Yes					Yes	Yes	I don't know		Yes	Stage 1: Year 1 & Year 2
	Yes	Yes	Male	30-39	11 to 15	Science 7-10,Biology		Third year	anonymised data	Secondary school	Public	Co-ed	Yes	Good	Citizen science is public participation and collaboration in scientific research.	Yes			anonymised data		A few times	Good	Yes		Good	Stage 4: Year 7 & Year 8	anonymised data		Another teacher		Multiple occasions		No		No	2 years	Yes					Yes	Yes	Yes		Yes	Stage 4: Year 7 & Year 8
	Yes	Yes	Female	40-49	1 to 5			No tertiary experience	anonymised data	Primary school	Public	Co-ed	No		Citizen science is public participation and collaboration in scientific research.	No	Lack of knowledge of available programs	Yes					No	Yes																Unaware of available projects		Yes	Yes	I don't know		Yes	Stage 1: Year 1 & Year 2,Stage 2: Year 3 & Year 4,Stage 3: Year 5 & Year 6
	Yes	Yes	Female	50-59	20+	Science 7-10,Biology,Mathematics		Masters	anonymised data	Secondary school	Public	Co-ed	Yes	Good	Citizen science is public participation and collaboration in scientific research.	Yes			anonymised data	anonymised data	A few times	Good	Yes		Good	Stage 4: Year 7 & Year 8	anonymised data	anonymised data	Another teacher		Multiple occasions		Yes	anonymised data	No	>3 years	Yes				anonymised data	Yes	Yes	Yes	anonymised data	Yes	Stage 3: Year 5 & Year 6,Stage 4: Year 7 & Year 8
	Yes	No
	Yes	Yes	Female	30-39	5 to 10	Science K-6,Science 7-10		No tertiary experience	anonymised data	Combined/central school	Public	Co-ed	No		Citizen science is where people are aware of, involved in, and seek to understand science.	Yes			anonymised data	anonymised data	A few times	Good	No	Yes																Never thought of this before	anonymised data	Yes	Yes	I don't know	anonymised data	Maybe	Early Stage 1: Kindergarten,Stage 1: Year 1 & Year 2,Stage 2: Year 3 & Year 4,Stage 3: Year 5 & Year 6,Stage 4: Year 7 & Year 8,Stage 5: Year 9 & Year 10
	Yes	Yes	Female	30-39	1 to 5	Science 7-10,Biology		Masters	anonymised data
	Yes	Yes	Female	20-29	1 to 5	English ,PDHPE		No tertiary experience	anonymised data	Secondary school	Public	Co-ed	No		Citizen science is public participation and collaboration in scientific research.	Yes			anonymised data		Once	Average
	Yes	Yes	Female	50-59	11 to 15	Science K-6,Mathematics,English ,HSIE ,PDHPE,Creative arts		First year	anonymised data	Primary school	Public	Co-ed	Yes	Average	Citizen science is public participation and collaboration in scientific research.	No	Lack of time	Yes					Yes		Poor	Stage 3: Year 5 & Year 6	anonymised data		Other		Single occasion		No		No	<1 year	No	Time constraints			anonymised data	Yes	Yes	I don't know		Yes	Stage 3: Year 5 & Year 6
	Yes	Yes	Female	50-59	16-20	Science K-6,Mathematics,English ,HSIE ,PDHPE,Creative arts		Masters	anonymised data	Primary school	Public	Co-ed	Yes	Very Good	Citizen science is where people are aware of, involved in, and seek to understand science.	Yes			anonymised data		A few times	Very good	Yes		Good	Stage 2: Year 3 & Year 4,Stage 3: Year 5 & Year 6	anonymised data		News/social media		Multiple occasions		Yes	anonymised data	No	>3 years	No	Time constraints,No support from school,Other	anonymised data		anonymised data	Yes	Yes	Yes	anonymised data	No
	Yes	Yes	Female	40-49	20+	Science K-6		Second year	anonymised data	Primary school	Public	Co-ed	No		Citizen science is where people are aware of, involved in, and seek to understand science.	Yes			anonymised data		A few times	Good	Yes		Good	Stage 3: Year 5 & Year 6	anonymised data		Another teacher		Lessons across one term		No		No	1 year	Yes				anonymised data	Yes	Yes	I don't know		Yes	Stage 1: Year 1 & Year 2,Stage 2: Year 3 & Year 4,Stage 3: Year 5 & Year 6
	Yes	Yes	Female	40-49	20+	Biology,PDHPE,Creative arts		Masters	anonymised data	Secondary school	Public	Co-ed	No		Citizen science is where people are aware of, involved in, and seek to understand science.	Yes			anonymised data		A few times	Average	No	Yes																Unaware of available projects	anonymised data	Yes	Yes	I don't know		Yes	Stage 2: Year 3 & Year 4,Stage 3: Year 5 & Year 6,Stage 4: Year 7 & Year 8,Stage 5: Year 9 & Year 10
	Yes	Yes	Female	40-49	20+	Science K-6,Mathematics,English ,HSIE ,PDHPE,Creative arts		No tertiary experience	anonymised data	Primary school	Religious	Co-ed	Yes	Good	Citizen science is public participation and collaboration in scientific research.	No	Lack of time	Yes					No	Yes																Time commitments		Yes	Yes	Yes		Yes	Stage 3: Year 5 & Year 6
	Yes	Yes	Female	40-49	5 to 10	Science 7-10,Biology		Masters	anonymised data	Secondary school	Independent non-religious	Co-ed	Yes	Good	Citizen science is public participation and collaboration in scientific research.	Yes			anonymised data		A few times	Good	Yes		Good	Stage 5: Year 9 & Year 10	anonymised data		Science Week		Multiple occasions		No		Yes, for the first time	2 years	Yes				anonymised data	Yes	Yes	Yes		Yes	Stage 5: Year 9 & Year 10
	Yes	Yes
	Yes	Yes	Male	50-59	20+			Second year	anonymised data	Combined/central school	Independent religious	Co-ed	Yes	Average	Citizen science is public participation and collaboration in scientific research.	Yes
	Yes	Yes	Female	30-39	11 to 15	Science 7-10,English ,HSIE ,TAS		Masters	anonymised data	Secondary school	Religious	Co-ed	Yes	Average	Citizen science is public participation and collaboration in scientific research.	No	Lack of knowledge of available programs	Yes					Yes		Poor	Stage 5: Year 9 & Year 10,Stage 6: Year 11 & Year 12	anonymised data		Other	anonymised data	Multiple occasions		Yes	anonymised data	No	<1 year	Yes				anonymised data	Yes	Yes	Yes		Yes	Stage 4: Year 7 & Year 8,Stage 5: Year 9 & Year 10,Stage 6: Year 11 & Year 12
	Yes	Yes	Female	50-59	20+	Science K-6,Science 7-10,Biology		Third year	anonymised data	Secondary school	Independent religious	Co-ed	Yes	Very Good	Citizen science is public participation and collaboration in scientific research.	Yes			anonymised data		Once a week	Good	Yes		Good	Early Stage 1: Kindergarten,Stage 1: Year 1 & Year 2,Stage 2: Year 3 & Year 4,Stage 3: Year 5 & Year 6,Stage 4: Year 7 & Year 8,Stage 5: Year 9 & Year 10	anonymised data		Science Week		Lessons across a full year		Yes		Yes, increased use	>3 years	Yes
	Yes	Yes	Female	20-29	1 to 5	Science K-6,Mathematics,English ,HSIE ,PDHPE,Creative arts		Third year	anonymised data	Primary school	Public	Co-ed	No		Citizen science is public participation and collaboration in scientific research.	No	Lack of knowledge of available programs ,Lack of resources	Yes					No	Yes																Unaware of available projects	anonymised data	Yes	Yes	I don't know		Yes	Early Stage 1: Kindergarten,Stage 1: Year 1 & Year 2,Stage 2: Year 3 & Year 4,Stage 3: Year 5 & Year 6
	Yes	Yes	Female	20-29	1 to 5	Science K-6,Mathematics,English		Second year	anonymised data	Primary school	Independent religious	Co-ed	Yes	Average	Citizen science is where people are aware of, involved in, and seek to understand science.	Yes			anonymised data		Registered but never participated	Average	No	Yes																Not sure what to do		Yes	Yes	I don't know		Yes	Early Stage 1: Kindergarten,Stage 1: Year 1 & Year 2,Stage 2: Year 3 & Year 4,Stage 3: Year 5 & Year 6
	Yes	No
	Yes	Yes	Female	60+	20+	Science K-6		Honours	anonymised data	Primary school	Public	Co-ed	Yes	Good	Citizen science is public participation and collaboration in scientific research.	Yes			anonymised data		A few times	Good	Yes		Average	Stage 3: Year 5 & Year 6	anonymised data	anonymised data	Other	anonymised data	Lessons across one term		No		No	3 years	No	Time constraints				Yes	I don't know	Yes		Yes	Stage 2: Year 3 & Year 4,Stage 3: Year 5 & Year 6
	Yes	Yes	Prefer not to say	60+	16-20	Physics,Biology		Masters	anonymised data	Primary school	Public	Co-ed	No		Citizen science is where people are aware of, involved in, and seek to understand science.	Yes			anonymised data		Once a week	Good	No	No																Other		No	Yes	I don't know		Maybe	Stage 3: Year 5 & Year 6
	Yes	Yes	Female	40-49	20+	Science K-6		Third year	anonymised data	Primary school	Independent non-religious	Co-ed	Yes	Good	Citizen science is public participation and collaboration in scientific research.	Yes			anonymised data	anonymised data	Once a week	Very good	Yes		Good	Stage 2: Year 3 & Year 4	anonymised data	anonymised data	News/social media		Multi-year project		No		Yes, increased use	2 years	Yes				anonymised data	Yes	Yes	Yes	anonymised data	Yes	Early Stage 1: Kindergarten,Stage 1: Year 1 & Year 2,Stage 2: Year 3 & Year 4,Stage 3: Year 5 & Year 6,Stage 4: Year 7 & Year 8
	Yes	No
	Yes	Yes
	Yes	Yes	Female	40-49	5 to 10	Science 7-10		Masters	anonymised data
	Yes	Yes	Male	30-39	1 to 5	Physics		PhD or above	anonymised data	Combined/central school	Independent religious	Co-ed	Yes	Very Good	Citizen science is public participation and collaboration in scientific research.	Yes			anonymised data	anonymised data	Daily	Very good	Yes		Very good	Stage 4: Year 7 & Year 8,Stage 6: Year 11 & Year 12	anonymised data	anonymised data	Previous experience		Lessons across one term		No		No	>3 years	Yes				anonymised data	I don't know	I don't know	I don't know
	Yes	Yes	Female	20-29	1 to 5	Science K-6		First year	anonymised data
	Yes	No
	Yes	Yes	Female	30-39	11 to 15	Mathematics		No tertiary experience	anonymised data	Secondary school	Public	Co-ed	No		Citizen science is about understanding science, it's content, processes, and social factors.	No	Lack of time ,Lack of knowledge of available programs ,Lack of resources ,Other	I do not know					No	No																Not sure what to do	anonymised data	Yes	Yes	I don't know		Maybe	Stage 4: Year 7 & Year 8,Stage 5: Year 9 & Year 10,Stage 6: Year 11 & Year 12
